# Supplementary material for: A bibliometric analysis of the global research on sofosbuvir
Source: F1000Res. 2017 Aug 22;6:1536. [Version 1] doi: 10.12688/f1000research.12314.1 (PMC5721933; doi:10.12688/f1000research.12314.1)
Supplement: Data obtained from Web of Science — CSV contained list of studies included. [file f1000research-6-13329-s0000.tgz]

Archive with 1 entries (1 files):
- 8b60deb7-93d6-422a-8dcc-bdd02f085a36_SofosbuvirWOSNLM.txt
