# Supplementary material for: A bibliometric analysis of the global research on sofosbuvir
Source: F1000Res. 2017 Aug 22;6:1536. [Version 1] doi: 10.12688/f1000research.12314.1 (PMC5721933; doi:10.12688/f1000research.12314.1)
Supplement: Data obtained from Web of Science — CSV contained list of studies included. [file f1000research-6-13329-s0000.tgz › 8b60deb7-93d6-422a-8dcc-bdd02f085a36_SofosbuvirWOSNLM.txt]

1.	Elfiky AA, Elshemey WM, Gawad WA. 2 '-Methylguanosine Prodrug (IDX-184), Phosphoramidate Prodrug (Sofosbuvir), Diisobutyryl Prodrug (R7128) Are Better Than Their Parent Nucleotides and Ribavirin in Hepatitis C Virus Inhibition: A Molecular Modeling Study. Journal of Computational and Theoretical Nanoscience. 2015;12(3):376-86. doi: 10.1166/jctn.2015.3739. PubMed PMID: WOS:000352288500006.
2.	Luetkemeyer AF, McDonald C, Ramgopal M, Noviello S, Bhore R, Ackerman P. 12 Weeks of Daclatasvir in Combination With Sofosbuvir for HIV-HCV Coinfection (ALLY-2 Study): Efficacy and Safety by HIV Combination Antiretroviral Regimens. Clinical Infectious Diseases. 2016;62(12):1489-96. doi: 10.1093/cid/ciw163. PubMed PMID: WOS:000378434900004.
3.	Tong MJ, Chang PW, Huynh TT, Rosinski AA, Tong LT. Adverse events associated with ribavirin in sofosbuvir-based therapies for patients with chronic hepatitis C: A community practice experience. Journal of Digestive Diseases. 2016;17(2):113-21. doi: 10.1111/1751-2980.12313. PubMed PMID: WOS:000374754100006.
4.	Nelson DR, Cooper JN, Lalezari JP, Lawitz E, Pockros PJ, Gitlin N, et al. All-Oral 12-Week Treatment With Daclatasvir Plus Sofosbuvir in Patients With Hepatitis C Virus Genotype 3 Infection: ALLY-3 Phase III Study. Hepatology. 2015;61(4):1127-35. doi: 10.1002/hep.27726. PubMed PMID: WOS:000352099700009.
5.	Lawitz EJ, Rodriguez-Torres M, Denning J, Mathias A, Mo H, Gao B, et al. All-oral therapy with nucleotide inhibitors sofosbuvir and GS-0938 for 14days in treatment-naive genotype 1 hepatitis C (NUCLEAR). Journal of Viral Hepatitis. 2013;20(10):699-707. doi: 10.1111/jvh.12091. PubMed PMID: WOS:000324043500004.
6.	Guedj J, Pang PS, Denning J, Rodriguez-Torres M, Lawitz E, Symonds W, et al. Analysis of hepatitis C viral kinetics during administration of two nucleotide analogues: sofosbuvir (GS-7977) and GS-0938. Antiviral Therapy. 2014;19(2):211-20. doi: 10.3851/imp2733. PubMed PMID: WOS:000348601000010.
7.	Bonacci M, Londono MC, Esforzado N, Forns X, Sotoca JM, Campistol JM. Antiviral treatment with sofosbuvir and simeprevir in a kidney transplant recipient with HCV-decompensated cirrhosis: viral eradication and removal from the liver transplant waiting list. Transplant International. 2015;28(11):1345-9. doi: 10.1111/tri.12622. PubMed PMID: WOS:000362685900016.
8.	Gallego I, Sheldon J, Moreno E, Gregori J, Quer J, Esteban JI, et al. Barrier-Independent, Fitness-Associated Differences in Sofosbuvir Efficacy against Hepatitis C Virus. Antimicrobial Agents and Chemotherapy. 2016;60(6):3786-93. doi: 10.1128/aac.00581-16. PubMed PMID: WOS:000377048900062.
9.	Chen Z, Jochmans D, Ku T, Paeshuyse J, Neyts J, Seley-Radtke KL. Bicyclic and Tricyclic "Expanded" Nucleobase Analogues of Sofosbuvir: New Scaffolds for Hepatitis C Therapies. Acs Infectious Diseases. 2015;1(8):357-66. doi: 10.1021/acsinfecdis.5b00029. PubMed PMID: WOS:000368463900003.
10.	Ehteshami M, Tao SJ, Ozturk T, Zhou LH, Cho JH, Zhang HW, et al. Biochemical Characterization of the Active Anti-Hepatitis C Virus Metabolites of 2,6-Diaminopurine Ribonucleoside Prodrug Compared to Sofosbuvir and BMS-986094. Antimicrobial Agents and Chemotherapy. 2016;60(8):4659-69. doi: 10.1128/aac.00318-16. PubMed PMID: WOS:000380792600026.
11.	Cenderello G, Artioli S, Viscoli C, Pasa A, Giacomini M, Giannini B, et al. Budget impact analysis of sofosbuvir-based regimens for the treatment of HIV/HCV-coinfected patients in northern Italy: a multicenter regional simulation. Clinicoeconomics and Outcomes Research. 2016;8:15-21. doi: 10.2147/ceor.s93641. PubMed PMID: WOS:000381890900002.
12.	Wang Y, Liu P. A case of erythema multiforme drug eruption associated with erythrodermic psoriasis induced by sofosbuvir and daclatasvir. Journal of Clinical Pharmacy and Therapeutics. 2017;42(1):108-10. doi: 10.1111/jcpt.12467. PubMed PMID: WOS:000392503900017.
13.	Safadi R, Noviello S, Boparai N, McPhee F. Case report: successful retreatment of hepatitis C genotype 1b infection with sofosbuvir. Clinical Case Reports. 2016;4(7):653-6. doi: 10.1002/ccr3.581. PubMed PMID: WOS:000379845700006.
14.	Swain D, Samanthula G, Bhagat S, Bharatam PV, Akula V, Sinha BN. Characterization of forced degradation products and in silico toxicity prediction of Sofosbuvir: A novel HCV NS5B polymerase inhibitor. Journal of Pharmaceutical and Biomedical Analysis. 2016;120:352-63. doi: 10.1016/j.jpba.2015.12.045. PubMed PMID: WOS:000370585700045.
15.	Hedskog C, Doehle B, Chodavarapu K, Gontcharova V, Garcia J, De Knegt R, et al. Characterization of Hepatitis C Virus Intergenotypic Recombinant Strains and Associated Virological Response to Sofosbuvir/Ribavirin. Hepatology. 2015;61(2):471-80. doi: 10.1002/hep.27361. PubMed PMID: WOS:000348563200012.
16.	Smith SK, Rosenthal P. Clearance of Hepatitis C Virus After Fixed-Dose Combination Ledipasvir/Sofosbuvir in an Adolescent Female With Decompensated Cirrhosis. Journal of Pediatric Gastroenterology and Nutrition. 2016;63(5):516-7. doi: 10.1097/mpg.0000000000001278. PubMed PMID: WOS:000386350200024.
17.	Donaldson EF, Harrington PR, O'Rear JJ, Naeger LK. Clinical Evidence and Bioinformatics Characterization of Potential Hepatitis C Virus Resistance Pathways for Sofosbuvir. Hepatology. 2015;61(1):56-65. doi: 10.1002/hep.27375. PubMed PMID: WOS:000347005100013.
18.	Johnson TM, Sison R, Fallon JP, Shukla PP, Bhattarai S, Galang H, et al. Clinical experience with dolutegravir/abacavir/lamivudine in HIV-HCV co-infected patients treated with a sofosbuvir-based regimen-safety and efficacy. Hiv Clinical Trials. 2016;17(6):242-5. doi: 10.1080/15284336.2016.1248625. PubMed PMID: WOS:000388949700003.
19.	Maasoumy B, Vermehren J, Welker MW, Bremer B, Perner D, zu Siederdissen CH, et al. Clinical value of on-treatment HCV RNA levels during different sofosbuvir-based antiviral regimens. Journal of Hepatology. 2016;65(3):473-82. doi: 10.1016/j.jhep.2016.04.006. PubMed PMID: WOS:000382214000006.
20.	Sacramento CQ, de Melo GR, de Freitas CS, Rocha N, Hoelz LVB, Miranda M, et al. The clinically approved antiviral drug sofosbuvir inhibits Zika virus replication. Scientific Reports. 2017;7. doi: 10.1038/srep40920. PubMed PMID: WOS:000392151800001.
21.	Izzo I, Zanotti P, Chirico C, Casari S, Villanacci V, Salemme M, et al. Colitis during new direct-acting antiviral agents (DAAs) therapy with sofosbuvir, simeprevir and ribavirin for genotype 1b hepatitis C. Infection. 2016;44(6):811-2. doi: 10.1007/s15010-016-0915-x. PubMed PMID: WOS:000388827600017.
22.	Mangia A, Arleo A, Copetti M, Miscio M, Piazzolla V, Santoro R, et al. The combination of daclatasvir and sofosbuvir for curing genotype 2 patients who cannot tolerate ribavirin. Liver International. 2016;36(7):971-6. doi: 10.1111/liv.13069. PubMed PMID: WOS:000379083400009.
23.	A Combination of Ledipasvir and Sofosbuvir (Harvoni) for Hepatitis C. Medical Letter on Drugs and Therapeutics. 2014;56(1455):111-2. PubMed PMID: WOS:000344902300002.
24.	Pearlman BL, Ehleben C, Perrys M. The Combination of Simeprevir and Sofosbuvir Is More Effective Than That of Peginterferon, Ribavirin, and Sofosbuvir for Patients With Hepatitis C-Related Child's Class A Cirrhosis. Gastroenterology. 2015;148(4):762-U358. doi: 10.1053/j.gastro.2014.12.027. PubMed PMID: WOS:000351639000023.
25.	Obed A, Jarrad A, Bashir A, Moog G. Combination Therapy of Simeprevir and Sofosbuvir in Recurrent HCV Genotype 4 After Liver Retransplantation: Case Report. American Journal of Case Reports. 2016;17:357-9. doi: 10.12659/ajcr.896810. PubMed PMID: WOS:000377019700001.
26.	Wong RJ, Nguyen MT, Trinh HN, Huynh A, Ly MT, Nguyen HA, et al. Community-based real-world treatment outcomes of sofosbuvir/ledipasvir in Asians with chronic hepatitis C virus genotype 6 in the United States. Journal of Viral Hepatitis. 2017;24(1):17-21. doi: 10.1111/jvh.12609. PubMed PMID: WOS:000391035200003.
27.	Backus LI, Belperio PS, Shahoumian TA, Loomis TP, Mole LA. Comparative effectiveness of ledipasvir/sofosbuvir +/- ribavirin vs. ombitasvir/paritaprevir/ritonavir plus dasabuvir +/- ribavirin in 6961 genotype 1 patients treated in routine medical practice. Alimentary Pharmacology & Therapeutics. 2016;44(4):400-10. doi: 10.1111/apt.13696. PubMed PMID: WOS:000379957100008.
28.	Ogawa E, Furusyo N, Murata M, Shimizu M, Toyoda K, Hotta T, et al. Comparison of the Abbott RealTime HCV and Roche COBAS Ampliprep/COBAS TaqMan HCV assays for the monitoring of sofosbuvir-based therapy. Antiviral Therapy. 2017;22(1):61-70. doi: 10.3851/imp3085. PubMed PMID: WOS:000396497300007.
29.	Kulkarni AS, Damha MJ, Schinazi RF, Mo HM, Doehle B, Sagan SM, et al. A Complex Network of Interactions between S282 and G283 of Hepatitis C Virus Nonstructural Protein 5B and the Template Strand Affects Susceptibility to Sofosbuvir and Ribavirin. Antimicrobial Agents and Chemotherapy. 2016;60(4):2018-27. doi: 10.1128/aac.02436-15. PubMed PMID: WOS:000376496100008.
30.	Yoshida EM, Sulkowski MS, Gane EJ, Herring RW, Ratziu V, Ding X, et al. Concordance of Sustained Virological Response 4, 12, and 24 Weeks Post-Treatment With Sofosbuvir-Containing Regimens for Hepatitis C Virus. Hepatology. 2015;61(1):41-5. doi: 10.1002/hep.27366. PubMed PMID: WOS:000347005100011.
31.	Hagan LM, Sulkowski MS, Schinazi RF. Cost Analysis of Sofosbuvir/Ribavirin Versus Sofosbuvir/Simeprevir for Genotype 1 Hepatitis C Virus in Interferon-Ineligible/Intolerant Individuals. Hepatology. 2014;60(1):37-45. doi: 10.1002/hep.27151. PubMed PMID: WOS:000337969000009.
32.	Pfeil AM, Reich O, Guerra IM, Cure S, Negro F, Mullhaupt B, et al. Cost-Effectiveness Analysis of Sofosbuvir Compared to Current Standard Treatment in Swiss Patients with Chronic Hepatitis C. Plos One. 2015;10(5). doi: 10.1371/journal.pone.0126984. PubMed PMID: WOS:000354545600093.
33.	Saab S, Gordon SC, Park H, Sulkowski M, Ahmed A, Younossi Z. Cost-effectiveness analysis of sofosbuvir plus peginterferon/ribavirin in the treatment of chronic hepatitis C virus genotype 1 infection. Alimentary Pharmacology & Therapeutics. 2014;40(6):657-75. doi: 10.1111/apt.12871. PubMed PMID: WOS:000340559900008.
34.	Buti M, Dominguez-Hernandez R, Oyaguez I, Casado MA. Cost-effectiveness analysis of sofosbuvir, peginterferon and ribavirin in patients with chronic hepatitis C: Early treatment in the initial stage of fibrosis vs. delayed treatment in advanced fibrosis. Gastroenterologia Y Hepatologia. 2016;39(7):449-57. doi: 10.1016/j.gastrohep.2016.03.006. PubMed PMID: WOS:000381957400004.
35.	Miguel RS, Gimeno-Ballester V, Blazquez A, Mar J. Cost-effectiveness analysis of sofosbuvir-based regimens for chronic hepatitis C. Gut. 2015;64(8):1277-U122. doi: 10.1136/gutjnl-2014-307772. PubMed PMID: WOS:000357697000015.
36.	Mar J, Mar-Barrutia L, Gimeno-Ballester V, San Miguel R. Cost-effectiveness analysis of sofosbuvir-simeprevir regimens for chronic hepatitis C genotype 1 patients with advanced fibrosis. Medicina Clinica. 2016;146(2):61-4. doi: 10.1016/j.medcli.2015.09.019. PubMed PMID: WOS:000369047400003.
37.	Chhatwal J, Kanwal F, Roberts MS, Dunn MA. Cost-Effectiveness and Budget Impact of Hepatitis C Virus Treatment With Sofosbuvir and Ledipasvir in the United States. Annals of Internal Medicine. 2015;162(6):397-U114. doi: 10.7326/m14-1336. PubMed PMID: WOS:000351279600013.
38.	Fraser I, Burger J, Lubbe M, Dranitsaris G, Sonderup M, Stander T. Cost-Effectiveness Modelling of Sofosbuvir-Containing Regimens for Chronic Genotype 5 Hepatitis C Virus Infection in South Africa. Pharmacoeconomics. 2016;34(4):403-17. doi: 10.1007/s40273-015-0356-x. PubMed PMID: WOS:000372883500008.
39.	Younossi ZM, Park H, Saab S, Ahmed A, Dieterich D, Gordon SC. Cost-effectiveness of all-oral ledipasvir/sofosbuvir regimens in patients with chronic hepatitis C virus genotype 1 infection. Alimentary Pharmacology & Therapeutics. 2015;41(6):544-63. doi: 10.1111/apt.13081. PubMed PMID: WOS:000349617000004.
40.	Moshyk A, Martel MJ, Monfared AAT, Goeree R. Cost-effectiveness of daclatasvir plus sofosbuvir-based regimen for treatment of hepatitis C virus genotype 3 infection in Canada. Journal of Medical Economics. 2016;19(2):181-92. doi: 10.3111/13696998.2015.1106546. PubMed PMID: WOS:000368714900009.
41.	Vitale A, Spolverato G, Burra P, De Feo TM, Belli L, Donato F, et al. Cost-effectiveness of pretransplant sofosbuvir for preventing recurrent hepatitis C virus infection after liver transplantation. Transplant International. 2015;28(9):1055-65. doi: 10.1111/tri.12591. PubMed PMID: WOS:000359417900006.
42.	Cure S, Guerra I, Dusheiko G. Cost-effectiveness of sofosbuvir for the treatment of chronic hepatitis C-infected patients. Journal of Viral Hepatitis. 2015;22(11):882-9. doi: 10.1111/jvh.12409. PubMed PMID: WOS:000362450600003.
43.	Leleu H, Blachier M, Rosa I. Cost-effectiveness of sofosbuvir in the treatment of patients with hepatitis C. Journal of Viral Hepatitis. 2015;22(4):376-83. doi: 10.1111/jvh.12311. PubMed PMID: WOS:000352144300004.
44.	Cure S, Guerra I, Camma C, Craxi A, Carosi G. Cost-effectiveness of sofosbuvir plus ribavirin with or without pegylated interferon for the treatment of chronic hepatitis C in Italy. Journal of Medical Economics. 2015;18(9):678-90. doi: 10.3111/13696998.2015.1040024. PubMed PMID: WOS:000361336800003.
45.	Linas BP, Barter DM, Morgan JR, Pho MT, Leff JA, Schackman BR, et al. The Cost-Effectiveness of Sofosbuvir-Based Regimens for Treatment of Hepatitis C Virus Genotype 2 or 3 Infection. Annals of Internal Medicine. 2015;162(9):619-U220. doi: 10.7326/m14-1313. PubMed PMID: WOS:000354119100006.
46.	Zhang S, Bastian ND, Griffin PM. Cost-effectiveness of sofosbuvir-based treatments for chronic hepatitis C in the US. Bmc Gastroenterology. 2015;15. doi: 10.1186/s12876-015-0320-4. PubMed PMID: WOS:000358900800001.
47.	Petta S, Cabibbo G, Enea M, Macaluso FS, Plaia A, Bruno R, et al. Cost-Effectiveness of Sofosbuvir-Based Triple Therapy for Untreated Patients With Genotype 1 Chronic Hepatitis C. Hepatology. 2014;59(5):1692-705. doi: 10.1002/hep.27010. PubMed PMID: WOS:000337278400012.
48.	Stahmeyer JT, Rossol S, Liersch S, Guerra I, Krauth C. Cost-Effectiveness of Treating Hepatitis C with Sofosbuvir/Ledipasvir in Germany. Plos One. 2017;12(1). doi: 10.1371/journal.pone.0169401. PubMed PMID: WOS:000391612300183.
49.	Igarashi A, Tang W, Guerra I, Marie L, Cure S, Lopresti M. Cost-utility analysis of ledipasvir/sofosbuvir for the treatment of genotype 1 chronic hepatitis C in Japan. Current Medical Research and Opinion. 2017;33(1):11-21. doi: 10.1080/03007995.2016.1222513. PubMed PMID: WOS:000392166300002.
50.	Igarashi A, Tang WT, Cure S, Guerra I, Marie L, Lopresti M, et al. Cost-utility analysis of sofosbuvir for the treatment of genotype 2 chronic hepatitis C in Japan. Current Medical Research and Opinion. 2017;33(1):1-10. doi: 10.1080/03007995.2016.1222512. PubMed PMID: WOS:000392166300001.
51.	Pischke S, Polywka S, Proske VM, Lang M, Jordan S, Nashan B, et al. Course of hepatitis C virus (HCV) RNA and HCV core antigen testing are predictors for reaching sustained virologic response in liver transplant recipients undergoing sofosbuvir treatment in a real-life setting. Transplant Infectious Disease. 2016;18(1):141-5. doi: 10.1111/tid.12475. PubMed PMID: WOS:000370449800020.
52.	Johnson SW, Davis MM, Stever LM, Priest DH. Curing the historically incurable: treatment success with ledipasvir/sofosbuvir for chronic hepatitis C virus in a heavily treatment-experienced individual. Journal of Clinical Pharmacy and Therapeutics. 2016;41(6):727-9. doi: 10.1111/jcpt.12455. PubMed PMID: WOS:000386930500022.
53.	Swallow E, Song JL, Yuan Y, Kalsekar A, Kelley C, Peeples M, et al. Daclatasvir and Sofosbuvir Versus Sofosbuvir and Ribavirin in Patients with Chronic Hepatitis C Coinfected with HIV: A Matching-adjusted Indirect Comparison. Clinical Therapeutics. 2016;38(2):404-12. doi: 10.1016/j.clinthera.2015.12.017. PubMed PMID: WOS:000371196900018.
54.	Fontana RJ, Brown RS, Moreno-Zamora A, Prieto M, Joshi S, Londono MC, et al. Daclatasvir combined with sofosbuvir or simeprevir in liver transplant recipients with severe recurrent hepatitis C infection. Liver Transplantation. 2016;22(4):446-58. doi: 10.1002/lt.24416. PubMed PMID: WOS:000373566800008.
55.	Parisi SG, Loregian A, Andreis S, Nannetti G, Cavinato S, Basso M, et al. Daclatasvir plasma level and resistance selection in HIV patients with hepatitis C virus cirrhosis treated with daclatasvir, sofosbuvir, and ribavirin. International Journal of Infectious Diseases. 2016;49:151-3. doi: 10.1016/j.ijid.2016.06.020. PubMed PMID: WOS:000380806600024.
56.	Swallow E, Kelley C, Signorovitch J, Wygant G, McPhee F. Daclatasvir plus asunaprevir versus sofosbuvir/ledipasvir for hepatitis C genotype 1 in Japanese patients: an indirect comparison. Journal of Comparative Effectiveness Research. 2016;5(3):273-9. doi: 10.2217/cer.15.69. PubMed PMID: WOS:000376295500005.
57.	Wyles DL, Ruane PJ, Sulkowski MS, Dieterich D, Luetkemeyer A, Morgan TR, et al. Daclatasvir plus Sofosbuvir for HCV in Patients Coinfected with HIV-1. New England Journal of Medicine. 2015;373(8):714-25. doi: 10.1056/NEJMoa1503153. PubMed PMID: WOS:000359709400008.
58.	Asselah T. Daclatasvir plus sofosbuvir for HCV infection: An oral combination therapy with high antiviral efficacy. Journal of Hepatology. 2014;61(2):435-8. PubMed PMID: WOS:000339775700033.
59.	Sulkowski MS, Gardiner DF, Rodriguez-Torres M, Reddy KR, Hassanein T, Jacobson I, et al. Daclatasvir plus Sofosbuvir for Previously Treated or Untreated Chronic HCV Infection. New England Journal of Medicine. 2014;370(3):211-21. doi: 10.1056/NEJMoa1306218. PubMed PMID: WOS:000330035600007.
60.	Swallow E, Song JL, Yuan Y, Kalsekar A, Kelley C, Mu F, et al. Daclatasvir plus sofosbuvir versus standard of care for hepatitis C genotype 3: a matching-adjusted indirect comparison. Journal of Comparative Effectiveness Research. 2016;5(2):129-39. doi: 10.2217/cer.15.49. PubMed PMID: WOS:000372475700004.
61.	Welzel TM, Petersen J, Herzer K, Ferenci P, Gschwantler M, Wedemeyer H, et al. Daclatasvir plus sofosbuvir, with or without ribavirin, achieved high sustained virological response rates in patients with HCV infection and advanced liver disease in a real-world cohort. Gut. 2016;65(11):1861-70. doi: 10.1136/gutjnl-2016-312444. PubMed PMID: WOS:000386471000013.
62.	Poordad F, Schiff ER, Vierling JM, Landis C, Fontana RJ, Yang R, et al. Daclatasvir with sofosbuvir and ribavirin for hepatitis C virus infection with advanced cirrhosis or post-liver transplantation recurrence. Hepatology. 2016;63(5):1493-505. doi: 10.1002/hep.28446. PubMed PMID: WOS:000374738000013.
63.	Leroy V, Angus P, Bronowicki JP, Dore GJ, Hezode C, Pianko S, et al. Daclatasvir, sofosbuvir, and ribavirin for hepatitis C virus genotype 3 and advanced liver disease: A randomized phase III study (ALLY-3+). Hepatology. 2016;63(5):1430-41. doi: 10.1002/hep.28473. PubMed PMID: WOS:000374738000008.
64.	Rezk MR, Basalious EB, Karim IA. Development of a sensitive UPLC-ESI-MS/MS method for quantification of sofosbuvir and its metabolite, GS-331007, in human plasma: Application to a bioequivalence study. Journal of Pharmaceutical and Biomedical Analysis. 2015;114:97-104. doi: 10.1016/j.jpba.2015.05.006. PubMed PMID: WOS:000360780700015.
65.	Lawitz E, Jacobson IM, Nelson DR, Zeuzem S, Sulkowski MS, Esteban R, et al. Development of sofosbuvir for the treatment of hepatitis C virus infection. Pharmaceutical Science to Improve the Human Condition: Prix Galien 2014. Annals of the New York Academy of Sciences. 13582015. p. 56-67.
66.	Sofia MJ, Bao D, Chang W, Du JF, Nagarathnam D, Rachakonda S, et al. Discovery of a beta-D-2 '-Deoxy-2 '-alpha-fluoro-2 '-beta-C-methyluridine Nucleotide Prodrug (PSI-7977) for the Treatment of Hepatitis C Virus. Journal of Medicinal Chemistry. 2010;53(19):7202-18. doi: 10.1021/jm100863x. PubMed PMID: WOS:000282544800035.
67.	Do A, Mittal Y, Liapakis A, Cohen E, Chau H, Bertuccio C, et al. Drug Authorization for Sofosbuvir/Ledipasvir (Harvoni) for Chronic HCV Infection in a Real-World Cohort: A New Barrier in the HCV Care Cascade. Plos One. 2015;10(8). doi: 10.1371/journal.pone.0135645. PubMed PMID: WOS:000360144000020.
68.	King JR, Dutta S, Cohen D, Podsadecki TJ, Ding BF, Awni WM, et al. Drug-Drug Interactions between Sofosbuvir and Ombitasvir-Paritaprevir-Ritonavir with or without Dasabuvir. Antimicrobial Agents and Chemotherapy. 2016;60(2):855-61. doi: 10.1128/aac.01913-15. PubMed PMID: WOS:000369159800017.
69.	Benitez-Gutierrez L, de Mendoza C, Banos I, Duca A, Arias A, Trevino A, et al. Drug-Induced Lung Injury in a Liver Transplant Patient Treated With Sofosbuvir. Transplantation Proceedings. 2016;48(7):2515-8. doi: 10.1016/j.transproceed.2016.08.026. PubMed PMID: WOS:000386317900068.
70.	Sundaram V, Kowdley KV. Dual daclatasvir and sofosbuvir for treatment of genotype 3 chronic hepatitis C virus infection. Expert Review of Gastroenterology & Hepatology. 2016;10(1):13-20. doi: 10.1586/17474124.2016.1116937. PubMed PMID: WOS:000367390000001.
71.	Younossi ZM, Stepanova M, Estep M, Negro F, Clark PJ, Hunt S, et al. Dysregulation of distal cholesterol biosynthesis in association with relapse and advanced disease in CHC genotype 2 and 3 treated with sofosbuvir and ribavirin. Journal of Hepatology. 2016;64(1):29-36. doi: 10.1016/j.jhep.2015.08.027. PubMed PMID: WOS:000366665700008.
72.	Bernuth S, Yagmur E, Schuppan D, Sprinzl MF, Zimmermann A, Schad A, et al. Early changes in dynamic biomarkers of liver fibrosis in hepatitis C virus-infected patients treated with sofosbuvir. Digestive and Liver Disease. 2016;48(3):291-7. doi: 10.1016/j.dld.2015.09.015. PubMed PMID: WOS:000369840400012.
73.	Steinebrunner N, Sprinzl MF, Zimmermann T, Worns MA, Zimmerer T, Galle PR, et al. Early virological response may predict treatment response in sofosbuvir-based combination therapy of chronic hepatitis c in a multi-center "real-life" cohort. Bmc Gastroenterology. 2015;15. doi: 10.1186/s12876-015-0328-9. PubMed PMID: WOS:000358826400001.
74.	Townsend K, Petersen T, Gordon LA, Kohli A, Nelson A, Seamon C, et al. Effect of HIV co-infection on adherence to a 12-week regimen of hepatitis C virus therapy with ledipasvir and sofosbuvir. Aids. 2016;30(2):261-6. doi: 10.1097/qad.0000000000000903. PubMed PMID: WOS:000368013300001.
75.	Meissner EG, Lee YJ, Osinusi A, Sims Z, Qin J, Sturdevant D, et al. Effect of Sofosbuvir and Ribavirin Treatment on Peripheral and Hepatic Lipid Metabolism in Chronic Hepatitis C Virus, Genotype 1-Infected Patients. Hepatology. 2015;61(3):790-801. doi: 10.1002/hep.27424. PubMed PMID: WOS:000350150300012.
76.	Ogawa E, Furusyo N, Nomura H, Takahashi K, Higashi N, Kawano A, et al. Effectiveness and safety of sofosbuvir plus ribavirin for HCV genotype 2 patients 65 and over with or without cirrhosis. Antiviral Research. 2016;136:37-44. doi: 10.1016/j.antiviral.2016.10.012. PubMed PMID: WOS:000390745400005.
77.	Feld JJ, Maan R, Zeuzem S, Kuo A, Nelson DR, Di Bisceglie AM, et al. Effectiveness and Safety of Sofosbuvir-Based Regimens for Chronic HCV Genotype 3 Infection: Results of the HCV-TARGET Study. Clinical Infectious Diseases. 2016;63(6):776-83. doi: 10.1093/cid/ciw387. PubMed PMID: WOS:000383857500011.
78.	Lutchman G, Nguyen NH, Chang CY, Ahmed A, Daugherty T, Garcia G, et al. Effectiveness and tolerability of simeprevir and sofosbuvir in nontransplant and post-liver transplant patients with hepatitis C genotype 1. Alimentary Pharmacology & Therapeutics. 2016;44(7):738-46. doi: 10.1111/apt.13761. PubMed PMID: WOS:000383628600009.
79.	Terrault NA, Zeuzem S, Di Bisceglie AM, Lim JK, Pockros PJ, Frazier LM, et al. Effectiveness of Ledipasvir-Sofosbuvir Combination in Patients With Hepatitis C Virus Infection and Factors Associated With Sustained Virologic Response. Gastroenterology. 2016;151(6):1131-+. doi: 10.1053/j.gastro.2016.08.004. PubMed PMID: WOS:000390955500028.
80.	Sulkowski MS, Vargas HE, Di Bisceglie AM, Kuo A, Reddy KR, Lim JK, et al. Effectiveness of Simeprevir Plus Sofosbuvir, With or Without Ribavirin, in Real-World Patients With HCV Genotype 1 Infection. Gastroenterology. 2016;150(2):419-29. doi: 10.1053/j.gastro.2015.10.013. PubMed PMID: WOS:000368629900029.
81.	Ioannou GN, Beste LA, Chang MF, Green PK, Lowy E, Tsui JI, et al. Effectiveness of Sofosbuvir, Ledipasvir/Sofosbuvir, or Paritaprevir/Ritonavir/Ombitasvir and Dasabuvir Regimens for Treatment of Patients With Hepatitis C in the Veterans Affairs National Health Care System. Gastroenterology. 2016;151(3):457-+. doi: 10.1053/j.gastro.2016.05.049. PubMed PMID: WOS:000382230000023.
82.	Backus LI, Belperio PS, Shahoumian TA, Loomis TP, Mole LA. Effectiveness of sofosbuvir-based regimens in genotype 1 and 2 hepatitis C virus infection in 4026 US Veterans. Alimentary Pharmacology & Therapeutics. 2015;42(5):559-73. doi: 10.1111/apt.13300. PubMed PMID: WOS:000359091600007.
83.	Jimmerson LC, Clayton CW, MaWhinney S, Meissner EG, Sims Z, Kottilil S, et al. Effects of ribavirin/sofosbuvir treatment and ITPA phenotype on endogenous purines. Antiviral Research. 2017;138:79-85. doi: 10.1016/j.antiviral.2016.12.005. PubMed PMID: WOS:000393008400010.
84.	Younossi ZM, Stepanova M, Henry L, Gane E, Jacobson IM, Lawitz E, et al. Effects of Sofosbuvir-Based Treatment, With and Without Interferon, on Outcome and Productivity of Patients With Chronic Hepatitis C. Clinical Gastroenterology and Hepatology. 2014;12(8):1349-+. doi: 10.1016/j.cgh.2013.11.032. PubMed PMID: WOS:000341119700024.
85.	Gerber L, Estep M, Stepanova M, Escheik C, Weinstein A, Younossi ZM. Effects of Viral Eradication With Ledipasvir and Sofosbuvir, With or Without Ribavirin, on Measures of Fatigue in Patients With Chronic Hepatitis C Virus Infection. Clinical Gastroenterology and Hepatology. 2016;14(1):156-+. doi: 10.1016/j.cgh.2015.07.035. PubMed PMID: WOS:000366649800031.
86.	Sperl J, Horvath G, Halota W, Ruiz-Tapiador JA, Streinu-Cercel A, Jancoriene L, et al. Efficacy and safety of elbasvir/grazoprevir and sofosbuvir/pegylated interferon/ribavirin: A phase III randomized controlled trial. Journal of Hepatology. 2016;65(6):1112-9. doi: 10.1016/j.jhep.2016.07.050. PubMed PMID: WOS:000389097700009.
87.	Grebely J, Mauss S, Brown A, Bronowicki JP, Puoti M, Wyles D, et al. Efficacy and Safety of Ledipasvir/Sofosbuvir With and Without Ribavirin in Patients With Chronic HCV Genotype 1 Infection Receiving Opioid Substitution Therapy: Analysis of Phase 3 ION Trials. Clinical Infectious Diseases. 2016;63(11):1405-11. doi: 10.1093/cid/ciw580. PubMed PMID: WOS:000392713900002.
88.	Sugimoto K, Kim SK, Kim SR, Kobayashi M, Kato A, Morimoto E, et al. Efficacy and Safety of Sofosbuvir Plus Ribavirin Treatment for Patients with Chronic Hepatitis C Genotype 2. Digestive Diseases. 2016;34(6):627-31. doi: 10.1159/000448823. PubMed PMID: WOS:000385910100003.
89.	Ciesek S, Proske V, Otto B, Pischke S, Costa R, Luthgehetmann M, et al. Efficacy and safety of sofosbuvir/ledipasvir for the treatment of patients with hepatitis C virus re-infection after liver transplantation. Transplant Infectious Disease. 2016;18(3):326-32. doi: 10.1111/tid.12524. PubMed PMID: WOS:000378721400002.
90.	Grebely J, Dore GJ, Zeuzem S, Aspinall RJ, Fox R, Han LL, et al. Efficacy and Safety of Sofosbuvir/Velpatasvir in Patients With Chronic Hepatitis C Virus Infection Receiving Opioid Substitution Therapy: Analysis of Phase 3 ASTRAL Trials. Clinical Infectious Diseases. 2016;63(11):1479-81. doi: 10.1093/cid/ciw579. PubMed PMID: WOS:000392713900013.
91.	Kamar N, Marion O, Rostaing L, Cointault O, Ribes D, Lavayssiere L, et al. Efficacy and Safety of Sofosbuvir-Based Antiviral Therapy to Treat Hepatitis C Virus Infection After Kidney Transplantation. American Journal of Transplantation. 2016;16(5):1474-9. doi: 10.1111/ajt.13518. PubMed PMID: WOS:000375114300019.
92.	Mehta R, Kabrawala M, Nandwani S, Tekriwal R, Nandaniya P, Shah M, et al. Efficacy and safety of sofosbuvir-based therapy for chronic hepatitis C infection in "real-life" cohort. Indian Journal of Gastroenterology. 2016;35(6):459-64. doi: 10.1007/s12664-016-0713-5. PubMed PMID: WOS:000390039400008.
93.	Liu X, Wang YW, Zhang GJ, Li N, Zhu QQ, Chang HY, et al. Efficacy and safety of sofosbuvir-based therapy for the treatment of chronic hepatitis C in treatment-naive and treatment-experienced patients. International Journal of Antimicrobial Agents. 2014;44(2):145-51. doi: 10.1016/j.ijantimicag.2014.04.018. PubMed PMID: WOS:000341087000010.
94.	Wehmeyer MH, Jordan S, Luth S, Hartl J, Stoehr A, Eissing C, et al. Efficacy and safety of sofosbuvir-based triple therapy in hepatitis C genotype 4 infection. Digestive and Liver Disease. 2015;47(9):811-4. doi: 10.1016/j.dld.2015.05.018. PubMed PMID: WOS:000359975700015.
95.	Antolin GS, Testillano M, Pascasio JM, Rodriguez IN, Prieto M, Otero A, et al. Efficacy and Safety of Therapy With Simeprevir and Sofosbuvir in Liver Transplant Recipients Infected by Hepatitis C Virus Genotype 4: Cohort Spanish Society of Liver Transplantation Cohort. Transplantation Proceedings. 2016;48(9):3013-6. doi: 10.1016/j.transproceed.2016.08.034. PubMed PMID: WOS:000389735200045.
96.	Merat S, Sharifi AH, Haj-Sheykholeslami A, Poustchi H, Fattahi B, Nateghi-Baygi A, et al. The Efficacy of 12 Weeks of Sofosbuvir, Daclatasvir, and Ribavirin in Treating Hepatitis C Patients with Cirrhosis, Genotypes 1 and 3. Hepatitis Monthly. 2017;17(1). doi: 10.5812/hepatmon.44564. PubMed PMID: WOS:000397125900007.
97.	Gane EJ, Hyland RH, An D, Svarovskaia E, Pang PS, Brainard D, et al. Efficacy of Ledipasvir and Sofosbuvir, With or Without Ribavirin, for 12 Weeks in Patients With HCV Genotype 3 or 6 Infection. Gastroenterology. 2015;149(6):1454-+. doi: 10.1053/j.gastro.2015.07.063. PubMed PMID: WOS:000365095800034.
98.	Gane EJ, Stedman CA, Hyland RH, Ding X, Svarovskaia E, Subramanian GM, et al. Efficacy of Nucleotide Polymerase Inhibitor Sofosbuvir Plus the NS5A Inhibitor Ledipasvir or the NS5B Non-Nucleoside Inhibitor GS-9669 Against HCV Genotype 1 Infection. Gastroenterology. 2014;146(3):736-+. doi: 10.1053/j.gastro.2013.11.007. PubMed PMID: WOS:000331729900032.
99.	Leroy V, Dumortier J, Coilly A, Sebagh M, Fougerou-Leurent C, Radenne S, et al. Efficacy of Sofosbuvir and Daclatasvir in Patients With Fibrosing Cholestatic Hepatitis C After Liver Transplantation. Clinical Gastroenterology and Hepatology. 2015;13(11):1993-+. doi: 10.1016/j.cgh.2015.05.030. PubMed PMID: WOS:000363165700026.
100.	Isakov V, Zhdanov K, Kersey K, Svarovskaia E, Massetto B, Zhu YN, et al. Efficacy of sofosbuvir plus ribavirin in treatment-naive patients with genotype-1 and-3 HCV infection: results from a Russian Phase IIIb study. Antiviral Therapy. 2016;21(8):671-8. doi: 10.3851/imp3065. PubMed PMID: WOS:000396089800004.
101.	Foster GR, Pianko S, Brown A, Forton D, Nahass RG, George J, et al. Efficacy of Sofosbuvir Plus Ribavirin With or Without Peginterferon-Alfa in Patients With Hepatitis C Virus Genotype 3 Infection and Treatment-Experienced Patients With Cirrhosis and Hepatitis C Virus Genotype 2 Infection. Gastroenterology. 2015;149(6):1462-70. doi: 10.1053/j.gastro.2015.07.043. PubMed PMID: WOS:000365095800035.
102.	Lawitz E, Reau N, Hinestrosa F, Rabinovitz M, Schiff E, Sheikh A, et al. Efficacy of Sofosbuvir, Velpatasvir, and GS-9857 in Patients With Genotype 1 Hepatitis C Virus Infection in an Open-Label, Phase 2 Trial. Gastroenterology. 2016;151(5):893-+. doi: 10.1053/j.gastro.2016.07.039. PubMed PMID: WOS:000390954600029.
103.	Gane EJ, Kowdley KV, Pound D, Stedman CAM, Davis M, Etzkorn K, et al. Efficacy of Sofosbuvir, Velpatasvir, and GS-9857 in Patients With Hepatitis C Virus Genotype 2, 3, 4, or 6 Infections in an Open-Label, Phase 2 Trial. Gastroenterology. 2016;151(5):902-9. doi: 10.1053/j.gastro.2016.07.038. PubMed PMID: WOS:000390954600030.
104.	Gane EJ, Schwabe C, Hyland RH, Yang Y, Svarovskaia E, Stamm LM, et al. Efficacy of the Combination of Sofosbuvir, Velpatasvir, and the NS3/4A Protease Inhibitor GS-9857 in Treatment-Naive or Previously Treated Patients With Hepatitis C Virus Genotype 1 or 3 Infections. Gastroenterology. 2016;151(3):448-+. doi: 10.1053/j.gastro.2016.05.021. PubMed PMID: WOS:000382230000022.
105.	Andre-Garnier E, Ribeyrol O, Gournay J, Besse B, Coste-Burel M, Mabille-Archambeaud I, et al. Emergence of HCV resistance-associated variants in patients failing sofosbuvir-based regimens: an observational cohort. Antiviral Therapy. 2016;21(7):611-9. doi: 10.3851/imp3053. PubMed PMID: WOS:000396089700007.
106.	Qi MH, Hong MH, Liu Y, Wang EF, Ren FZ, Ren GB. Estimating Thermodynamic Stability Relationship of Polymorphs of Sofosbuvir. Crystal Growth & Design. 2015;15(10):5062-7. doi: 10.1021/acs.cgd.5b01038. PubMed PMID: WOS:000362628800044.
107.	Shi XJ, Zhu DD, Lou J, Zhu B, Hu AR, Gan DM. Evaluation of a rapid method for the simultaneous quantification of ribavirin, sofosbuvir and its metabolite in rat plasma by UPLC-MS/MS. Journal of Chromatography B-Analytical Technologies in the Biomedical and Life Sciences. 2015;1002:353-7. doi: 10.1016/j.jchromb.2015.08.038. PubMed PMID: WOS:000362132100043.
108.	Tapper EB, Bacon BR, Curry MP, Dieterich DT, Flamm SL, Guest LE, et al. Evaluation of Proton Pump Inhibitor Use on Treatment Outcomes With Ledipasvir and Sofosbuvir in a Real-World Cohort Study. Hepatology. 2016;64(6):1893-9. doi: 10.1002/hep.28782. PubMed PMID: WOS:000393900200048.
109.	Hedskog C, Dvory-Sobol H, Gontcharova V, Martin R, Ouyang W, Han B, et al. Evolution of the HCV viral population from a patient with S282T detected at relapse after sofosbuvir monotherapy. Journal of Viral Hepatitis. 2015;22(11):871-81. doi: 10.1111/jvh.12405. PubMed PMID: WOS:000362450600002.
110.	Renet S, Chaumais MC, Antonini T, Zhao A, Thomas L, Savoure A, et al. Extreme Bradycardia After First Doses of Sofosbuvir and Daclatasvir in Patients Receiving Amiodarone: 2 Cases Including a Rechallenge. Gastroenterology. 2015;149(6):1378-+. doi: 10.1053/j.gastro.2015.07.051. PubMed PMID: WOS:000365095800025.
111.	Narayanan S, Townsend K, Macharia T, Majid A, Nelson A, Redfield RR, et al. Favorable adverse event profile of sofosbuvir/ribavirin compared to boceprevir/interferon/ribavirin for treatment of hepatitis C. Hepatology International. 2014;8(4):560-6. doi: 10.1007/s12072-014-9574-0. PubMed PMID: WOS:000343144200012.
112.	Bullard-Feibelman KM, Govero J, Zhu Z, Salazar V, Veselinovic M, Diamond MS, et al. The FDA-approved drug sofosbuvir inhibits Zika virus infection. Antiviral Research. 2017;137:134-40. doi: 10.1016/j.antiviral.2016.11.023. PubMed PMID: WOS:000393005300017.
113.	Peifer M, Berger R, Shurtleff VW, Conrad JC, MacMillan DWC. A General and Enantioselective Approach to Pentoses: A Rapid Synthesis of PSI-6130, the Nucleoside Core of Sofosbuvir. Journal of the American Chemical Society. 2014;136(16):5900-3. doi: 10.1021/ja502205q. PubMed PMID: WOS:000335086100021.
114.	Lam AM, Espiritu C, Bansal S, Steuer HMM, Niu CR, Zennou V, et al. Genotype and Subtype Profiling of PSI-7977 as a Nucleotide Inhibitor of Hepatitis C Virus. Antimicrobial Agents and Chemotherapy. 2012;56(6):3359-68. doi: 10.1128/aac.00054-12. PubMed PMID: WOS:000304432800074.
115.	Martel-Laferriere V, Dieterich DT. GS-7977: a promising nucleotide analog NS5B polymerase inhibitor of HCV. Future Virology. 2012;7(6):537-46. doi: 10.2217/fvl.12.34. PubMed PMID: WOS:000304731400006.
116.	Dahari H, Canini L, Graw F, Uprichard SL, Araujo ESA, Penaranda G, et al. HCV kinetic and modeling analyses indicate similar time to cure among sofosbuvir combination regimens with daclatasvir, simeprevir or ledipasvir. Journal of Hepatology. 2016;64(6):1232-9. doi: 10.1016/j.jhep.2016.02.022. PubMed PMID: WOS:000375934200009.
117.	Younossi Z, Stepanova M, Omata M, Mizokami M, Walters M, Hunt S. Health utilities using SF-6D scores in Japanese patients with chronic hepatitis C treated with sofosbuvir-based regimens in clinical trials. Health and Quality of Life Outcomes. 2017;15. doi: 10.1186/s12955-017-0598-8. PubMed PMID: WOS:000394821600001.
118.	Youssef NFA, El Kassas M, Farag A, Shepherd A. Health-related quality of Life in patients with chronic hepatitis C receiving Sofosbuvir-based treatment, with and without Interferon: a prospective observational study in Egypt. Bmc Gastroenterology. 2017;17. doi: 10.1186/s12876-017-0581-1. PubMed PMID: WOS:000393712600001.
119.	Patel N, Bichoupan K, Ku L, Yalamanchili R, Harty A, Gardenier D, et al. Hepatic decompensation/serious adverse events in post-liver transplantation recipients on sofosbuvir for recurrent hepatitis C virus. World Journal of Gastroenterology. 2016;22(9):2844-54. doi: 10.3748/wjg.v22.i9.2844. PubMed PMID: WOS:000371794300019.
120.	Collins JM, Raphael KL, Terry C, Cartwright EJ, Pillai A, Anania FA, et al. Hepatitis B Virus Reactivation During Successful Treatment of Hepatitis C Virus With Sofosbuvir and Simeprevir. Clinical Infectious Diseases. 2015;61(8):1304-6. doi: 10.1093/cid/civ474. PubMed PMID: WOS:000362953800012.
121.	Perumalswami PV, Patel N, Bichoupan K, Ku L, Yalamanchili R, Harty A, et al. High baseline bilirubin and low albumin predict liver decompensation and serious adverse events in HCV-infected patients treated with sofosbuvir-containing regimens. Journal of Viral Hepatitis. 2016;23(9):667-76. doi: 10.1111/jvh.12530. PubMed PMID: WOS:000380898000002.
122.	Millard DC, Strock CJ, Carlson CB, Aoyama N, Juhasz K, Goetze TA, et al. Identification of Drug-Drug Interactions In Vitro: A Case Study Evaluating the Effects of Sofosbuvir and Amiodarone on hiPSC-Derived Cardiomyocytes. Toxicological Sciences. 2016;154(1):174-82. doi: 10.1093/toxsci/kfw153. PubMed PMID: WOS:000388940900017.
123.	Mohanty A, Lim JK. IFN-free combination of sofosbuvir and simeprevir for treatment of genotype 1 hepatitis C infection. Future Virology. 2015;10(10):1133-44. doi: 10.2217/fvl.15.86. PubMed PMID: WOS:000364917600003.
124.	Meissner EG, Bon D, Prokunina-Olsson L, Tang W, Masur H, O'Brien TR, et al. IFNL4-Delta G Genotype Is Associated With Slower Viral Clearance in Hepatitis C, Genotype-1 Patients Treated With Sofosbuvir and Ribavirin. Journal of Infectious Diseases. 2014;209(11):1700-4. doi: 10.1093/infdis/jit827. PubMed PMID: WOS:000336485900005.
125.	Younossi ZM, Stepanova M, Pol S, Bronowicki JP, Carrieri MP, Bourliere M. The impact of ledipasvir/sofosbuvir on patient-reported outcomes in cirrhotic patients with chronic hepatitis C: the SIRIUS study. Liver International. 2016;36(1):42-8. doi: 10.1111/liv.12886. PubMed PMID: WOS:000367723500005.
126.	Martinello M, Schteinman A, Alavi M, Williams K, Dore GJ, Day R, et al. The impact of ribavirin plasma concentration on the efficacy of the interferon-sparing regimen, sofosbuvir and ribavirin. Antiviral Therapy. 2016;21(2):127-32. doi: 10.3851/imp2984. PubMed PMID: WOS:000389745300004.
127.	Martini S, Sacco M, Strona S, Arese D, Tandoi F, Olio DD, et al. Impact of viral eradication with sofosbuvir-based therapy on the outcome of post-transplant hepatitis C with severe fibrosis. Liver International. 2017;37(1):62-70. doi: 10.1111/liv.13193. PubMed PMID: WOS:000393769900007.
128.	Younossi ZM, Stepanova M, Afdhal N, Kowdley KV, Zeuzem S, Henry L, et al. Improvement of health-related quality of life and work productivity in chronic hepatitis C patients with early and advanced fibrosis treated with ledipasvir and sofosbuvir. Journal of Hepatology. 2015;63(2):337-45. PubMed PMID: WOS:000357991700010.
129.	Yang HQ, Huang YM, Wu D, Yan J, He JW, Li H. In vitro investigation of the interaction between the hepatitis C virus drug sofosbuvir and human serum albumin through H-1 NMR, molecular docking, and spectroscopic analyses. New Journal of Chemistry. 2016;40(3):2530-40. doi: 10.1039/c5nj02003d. PubMed PMID: WOS:000372425600076.
130.	Tong X, Le Pogam S, Li L, Haines K, Piso K, Baronas V, et al. In Vivo Emergence of a Novel Mutant L159F/L320F in the NS5B Polymerase Confers Low-Level Resistance to the HCV Polymerase Inhibitors Mericitabine and Sofosbuvir. Journal of Infectious Diseases. 2014;209(5):668-75. doi: 10.1093/infdis/jit562. PubMed PMID: WOS:000331873700007.
131.	Maria C, Michael S, Susanne C, Catarina S, Ola W. INF-free sofosbuvir-based treatment of post-transplant hepatitis C relapse - a Swedish real life experience. Scandinavian Journal of Gastroenterology. 2017;52(5):585-8. doi: 10.1080/00365521.2017.1283439. PubMed PMID: WOS:000395746800014.
132.	Britnell SR, Willets AE, Vanderman AJ, Woodard CL, Britt RB. Influence of Successful Chronic Hepatitis C Virus Treatment with Ledipasvir/Sofosbuvir on Warfarin Dosing Requirements in Four Veterans. Pharmacotherapy. 2016;36(11):1173-9. doi: 10.1002/phar.1845. PubMed PMID: WOS:000388492200014.
133.	Svarovskaia ES, Dvory-Sobol H, Parkin N, Hebner C, Gontcharova V, Martin R, et al. Infrequent Development of Resistance in Genotype 1-6 Hepatitis C Virus-Infected Subjects Treated With Sofosbuvir in Phase 2 and 3 Clinical Trials. Clinical Infectious Diseases. 2014;59(12):1666-74. doi: 10.1093/cid/ciu697. PubMed PMID: WOS:000345911500007.
134.	Azam Z, Shoaib M, Javed M, Sarwar MA, Shaikh H, Khokhar N. Initial results of efficacy and safety of Sofosbuvir among Pakistani Population: A real life trial Hepatitis Eradication Accuracy Trial of Sofosbuvir (HEATS). Pakistan Journal of Medical Sciences. 2017;33(1):48-52. doi: 10.12669/pjms.331.12352. PubMed PMID: WOS:000396434100011.
135.	Seifert LL, Vorona E, Bester C, Stahl M, Husing A, Beckebaum S, et al. Interferon-Free Sofosbuvir-Based Anti-HCV Therapy After Liver Transplantation. Annals of Transplantation. 2015;20:561-8. PubMed PMID: WOS:000362317000001.
136.	Mandorfer M, Schwabl P, Steiner S, Scheiner B, Chromy D, Bucsics T, et al. Interferon-free treatment with sofosbuvir/daclatasvir achieves sustained virologic response in 100% of HIV/hepatitis C virus-coinfected patients with advanced liver disease. Aids. 2016;30(7):1039-47. doi: 10.1097/qad.0000000000001020. PubMed PMID: WOS:000373229100002.
137.	Svarovskaia ES, Gane E, Dvory-Sobol H, Martin R, Doehle B, Hedskog C, et al. L159F and V321A Sofosbuvir-Associated Hepatitis C Virus NS5B Substitutions. Journal of Infectious Diseases. 2016;213(8):1240-7. doi: 10.1093/infdis/jiv564. PubMed PMID: WOS:000375298700007.
138.	German P, Moorehead L, Pang P, Vimal M, Mathias A. Lack of a Clinically Important Pharmacokinetic Interaction Between Sofosbuvir or Ledipasvir and Hormonal Oral Contraceptives Norgestimate/Ethinyl Estradiol in HCV-Uninfected Female Subjects. Journal of Clinical Pharmacology. 2014;54(11):1290-8. doi: 10.1002/jcph.346. PubMed PMID: WOS:000344051600012.
139.	Welker MW, Luhne S, Lange CM, Vermehren J, Farnik H, Herrmann E, et al. Lactic acidosis in patients with hepatitis C virus cirrhosis and combined ribavirin/sofosbuvir treatment. Journal of Hepatology. 2016;64(4):790-9. PubMed PMID: WOS:000372681900008.
140.	Sarrazin C, Isakov V, Svarovskaia ES, Hedskog C, Martin R, Chodavarapu K, et al. Late Relapse Versus Hepatitis C Virus Reinfection in Patients With Sustained Virologic Response After Sofosbuvir-Based Therapies. Clinical Infectious Diseases. 2017;64(1):44-52. doi: 10.1093/cid/ciw676. PubMed PMID: WOS:000397123100016.
141.	Mizokami M, Yokosuka O, Takehara T, Sakamoto N, Korenaga M, Mochizuki H, et al. Ledipasvir and sofosbuvir fixed-dose combination with and without ribavirin for 12 weeks in treatment-naive and previously treated Japanese patients with genotype 1 hepatitis C: an open-label, randomised, phase 3 trial. Lancet Infectious Diseases. 2015;15(6):645-53. doi: 10.1016/s1473-3099(15)70099-x. PubMed PMID: WOS…
142.	Kowdley KV, Gordon SC, Reddy KR, Rossaro L, Bernstein DE, Lawitz E, et al. Ledipasvir and Sofosbuvir for 8 or 12 Weeks for Chronic HCV without Cirrhosis. New England Journal of Medicine. 2014;370(20):1879-88. doi: 10.1056/NEJMoa1402355. PubMed PMID: WOS:000336123600004.
143.	Naggie S, Cooper C, Saag M, Workowski K, Ruane P, Towner WJ, et al. Ledipasvir and Sofosbuvir for HCV in Patients Coinfected with HIV-1. New England Journal of Medicine. 2015;373(8):705-13. doi: 10.1056/NEJMoa1501315. PubMed PMID: WOS:000359709400007.
144.	Gane EJ, Hyland RH, An D, Svarovskaia ES, Brainard D, McHutchison JG. Ledipasvir and sofosbuvir for HCV infection in patients coinfected with HBV. Antiviral Therapy. 2016;21(7):605-9. doi: 10.3851/imp3066. PubMed PMID: WOS:000396089700006.
145.	Kohli A, Kapoor R, Sims Z, Nelson A, Sidharthan S, Lam B, et al. Ledipasvir and sofosbuvir for hepatitis C genotype 4: a proof-of-concept, single-centre, open-label phase 2a cohort study. Lancet Infectious Diseases. 2015;15(9):1049-54. doi: 10.1016/s1473-3099(15)00157-7. PubMed PMID: WOS:000360547800032.
146.	Afdhal N, Reddy KR, Nelson DR, Lawitz E, Gordon SC, Schiff E, et al. Ledipasvir and Sofosbuvir for Previously Treated HCV Genotype 1 Infection. New England Journal of Medicine. 2014;370(16):1483-93. doi: 10.1056/NEJMoa1316366. PubMed PMID: WOS:000334601600005.
147.	Oya Y, Sugawara Y, Watanabe T, Yoshimaru Y, Honda M, Hashimoto S, et al. Ledipasvir and sofosbuvir for recurrent hepatitis C after liver transplantation. BioScience Trends. 2016;10(6):496-9. doi: 10.5582/bst.2016.01223. PubMed PMID: WOS:000392813900010.
148.	Afdhal N, Zeuzem S, Kwo P, Chojkier M, Gitlin N, Puoti M, et al. Ledipasvir and Sofosbuvir for Untreated HCV Genotype 1 Infection. New England Journal of Medicine. 2014;370(20):1889-98. doi: 10.1056/NEJMoa1402454. PubMed PMID: WOS:000336123600005.
149.	Reddy KR, Bourliere M, Sulkowski M, Omata M, Zeuzem S, Feld JJ, et al. Ledipasvir and sofosbuvir in patients with genotype 1 hepatitis C virus infection and compensated cirrhosis: An integrated safety and efficacy analysis. Hepatology. 2015;62(1):79-86. doi: 10.1002/hep.27826. PubMed PMID: WOS:000356864800014.
150.	Charlton M, Everson GT, Flamm SL, Kumar P, Landis C, Brown RS, et al. Ledipasvir and Sofosbuvir Plus Ribavirin for Treatment of HCV Infection in Patients With Advanced Liver Disease. Gastroenterology. 2015;149(3):649-59. doi: 10.1053/j.gastro.2015.05.010. PubMed PMID: WOS:000360269800034.
151.	Manns M, Samuel D, Gane EJ, Mutimer D, McCaughan G, Buti M, et al. Ledipasvir and sofosbuvir plus ribavirin in patients with genotype 1 or 4 hepatitis C virus infection and advanced liver disease: a multicentre, open-label, randomised, phase 2 trial. Lancet Infectious Diseases. 2016;16(6):685-97. doi: 10.1016/s1473-3099(16)00052-9. PubMed PMID: WOS:000376476500047.
152.	Deterding K, Spinner CD, Schott E, Welzel TM, Gerken G, Klinker H, et al. Ledipasvir plus sofosbuvir fixed-dose combination for 6 weeks in patients with acute hepatitis C virus genotype 1 monoinfection (HepNet Acute HCV IV): an open-label, single-arm, phase 2 study. Lancet Infectious Diseases. 2017;17(2):215-22. doi: 10.1016/s1473-3099(16)30408-x. PubMed PMID: WOS:000392906000045.
153.	Abergel A, Metivier S, Samuel D, Jiang DY, Kersey K, Pang PS, et al. Ledipasvir Plus Sofosbuvir for 12 Weeks in Patients With Hepatitis C Genotype 4 Infection. Hepatology. 2016;64(4):1049-56. doi: 10.1002/hep.28706. PubMed PMID: WOS:000384552300008.
154.	Nehra V, Tan EM, Rizza SA, Temesgen Z. LEDIPASVIR/SOFOSBUVIR FIXED-DOSE COMBINATION FOR TREATMENT OF HEPATITIS C VIRUS GENOTYPE 4 INFECTION. Drugs of Today. 2016;52(2):111-7. doi: 10.1358/dot.2016.52.2.2449840. PubMed PMID: WOS:000374575400002.
155.	Chuang WL, Chien RN, Peng CY, Chang TT, Lo GH, Sheen IS, et al. Ledipasvir/sofosbuvir fixed-dose combination tablet in Taiwanese patients with chronic genotype 1 hepatitis C virus. Journal of Gastroenterology and Hepatology. 2016;31(7):1323-9. doi: 10.1111/jgh.13305. PubMed PMID: WOS:000380716600016.
156.	Younossi ZM, Jiang YS, Smith NJ, Stepanova M, Beckerman R. Ledipasvir/Sofosbuvir Regimens for Chronic Hepatitis C Infection: Insights From a Work Productivity Economic Model From the United States. Hepatology. 2015;61(5):1471-8. doi: 10.1002/hep.27757. PubMed PMID: WOS:000353233500007.
157.	Younossi ZM, Elsheikh E, Stepanova M, Gerber L, Nader F, Stamm LM, et al. Ledipasvir/sofosbuvir treatment of hepatitis C virus is associated with reduction in serum apolipoprotein levels. Journal of Viral Hepatitis. 2015;22(12):977-82. doi: 10.1111/jvh.12448. PubMed PMID: WOS:000363276700003.
158.	Lawitz E, Poordad F, Hyland RH, Wang J, Liu L, Dvory-Sobol H, et al. Ledipasvir/sofosbuvir-based treatment of patients with chronic genotype-1 HCV infection and cirrhosis: results from two Phase II studies. Antiviral Therapy. 2016;21(8):679-87. doi: 10.3851/imp3062. PubMed PMID: WOS:000396089800005.
159.	Abergel A, Asselah T, Metivier S, Kersey K, Jiang DY, Mo HM, et al. Ledipasvir-sofosbuvir in patients with hepatitis C virus genotype 5 infection: an open-label, multicentre, single-arm, phase 2 study. Lancet Infectious Diseases. 2016;16(4):459-64. doi: 10.1016/s1473-3099(15)00529-0. PubMed PMID: WOS:000372449600039.
160.	Wyles D, Pockros P, Morelli G, Younes Z, Svarovskaia E, Yang JC, et al. Ledipasvir-sofosbuvir plus ribavirin for patients with genotype 1 hepatitis C virus previously treated in clinical trials of sofosbuvir regimens. Hepatology. 2015;61(6):1793-7. doi: 10.1002/hep.27814. PubMed PMID: WOS:000354824700007.
161.	Bourliere M, Bronowicki JP, de Ledinghen V, Hezode C, Zoulim F, Mathurin P, et al. Ledipasvir-sofosbuvir with or without ribavirin to treat patients with HCV genotype 1 infection and cirrhosis non-responsive to previous protease-inhibitor therapy: a randomised, double-blind, phase 2 trial (SIRIUS). Lancet Infectious Diseases. 2015;15(4):397-404. doi: 10.1016/s1473-3099(15)70050-2. PubMed PMID: WO…
162.	Golabi P, Elsheikh E, Karrar A, Estep JM, Younossi I, Stepanoya M, et al. The levels of monoamine neurotransmitters and measures of mental and emotional health in HCV patients treated with ledipasvir (LDV) and sofosbuvir (SOF) with or without ribavirin (RBV). Medicine. 2016;95(46). doi: 10.1097/md.0000000000005066. PubMed PMID: WOS:000388730500008.
163.	Dyson JK, Hutchinson J, Harrison L, Rotimi O, Tiniakos D, Foster GR, et al. Liver toxicity associated with sofosbuvir, an NS5A inhibitor and ribavirin use. Journal of Hepatology. 2016;64(1):234-8. doi: 10.1016/j.jhep.2015.07.041. PubMed PMID: WOS:000366665700030.
164.	Murakami E, Tolstykh T, Bao HY, Niu CR, Steuer HMM, Bao DH, et al. Mechanism of Activation of PSI-7851 and Its Diastereoisomer PSI-7977. Journal of Biological Chemistry. 2010;285(45):34337-47. doi: 10.1074/jbc.M110.161802. PubMed PMID: WOS:000283659100007.
165.	Younossi ZM, Stepanova M, Henry L, Gane E, Jacobson IM, Lawitz E, et al. Minimal impact of sofosbuvir and ribavirin on health related quality of life in Chronic Hepatitis C (CH-C). Journal of Hepatology. 2014;60(4):741-7. doi: 10.1016/j.jhep.2013.12.006. PubMed PMID: WOS:000333106600010.
166.	Perez-Pitarch A, Guglieri-Lopez B, Ferriols-Lisart R, Merino-Sanjuan M. A model-based meta-analysis of sofosbuvir-based treatments in chronic hepatitis C patients. International Journal of Antimicrobial Agents. 2016;47(3):184-94. doi: 10.1016/j.ijantimicag.2015.12.008. PubMed PMID: WOS:000371784500003.
167.	Elfiky AA, Elshemey WM, Gawad WA, Desoky OS. Molecular Modeling Comparison of the Performance of NS5b Polymerase Inhibitor (PSI-7977) on Prevalent HCV Genotypes. Protein Journal. 2013;32(1):75-80. doi: 10.1007/s10930-013-9462-9. PubMed PMID: WOS:000321624200009.
168.	Pungpapong S, Aqel B, Leise M, Werner KT, Murphy JL, Henry TM, et al. Multicenter experience using simeprevir and sofosbuvir with or without ribavirin to treat hepatitis C genotype 1 after liver transplant. Hepatology. 2015;61(6):1880-6. doi: 10.1002/hep.27770. PubMed PMID: WOS:000354824700016.
169.	Aqel BA, Pungpapong S, Leise M, Werner KT, Chervenak AE, Watt KD, et al. Multicenter experience using simeprevir and sofosbuvir with or without ribavirin to treat hepatitis C genotype 1 in patients with cirrhosis. Hepatology. 2015;62(4):1004-12. doi: 10.1002/hep.27937. PubMed PMID: WOS:000362214800007.
170.	Coilly A, Fougerou-Leurent C, de Ledinghen V, Houssel-Debry P, Duvoux C, Di Martino V, et al. Multicentre experience using daclatasvir and sofosbuvir to treat hepatitis C recurrence - The ANRS CUPILT study. Journal of Hepatology. 2016;65(4):711-8. doi: 10.1016/j.jhep.2016.05.039. PubMed PMID: WOS:000383932500011.
171.	Bunnell KL, Vibhakar S, Glowacki RC, Gallagher MA, Osei AM, Huhn G. Nephrotoxicity Associated with Concomitant Use of Ledipasvir-Sofosbuvir and Tenofovir in a Patient with Hepatitis C Virus and Human Immunodeficiency Virus Coinfection. Pharmacotherapy. 2016;36(9):E148-E53. doi: 10.1002/phar.1803. PubMed PMID: WOS:000386224300003.
172.	Marino Z, van Bommel F, Forns X, Berg T. New concepts of sofosbuvir-based treatment regimens in patients with hepatitis C. Gut. 2014;63(2):207-15. doi: 10.1136/gutjnl-2013-305771. PubMed PMID: WOS:000329488100026.
173.	Perumpail RB, Wong RJ, Pham EA, Higgins JP, Daugherty TJ, Ahmed A. A New Standard of Care? Standard Dose Sofosbuvir in an HCV-Infected Liver Transplant Recipient Undergoing Hemodialysis. Digestive Diseases and Sciences. 2016;61(1):39-41. doi: 10.1007/s10620-015-3756-z. PubMed PMID: WOS:000367609300008.
174.	Rezk MR, Basalious EB, Amin ME. Novel and sensitive UPLC-MS/MS method for quantification of sofosbuvir in human plasma: application to a bioequivalence study. Biomedical Chromatography. 2016;30(9):1354-62. doi: 10.1002/bmc.3690. PubMed PMID: WOS:000380925400002.
175.	Gentile I, Borgia F, Buonomo AR, Castaldo G, Borgia G. A Novel Promising Therapeutic Option Against Hepatitis C Virus: An Oral Nucleotide NS5B Polymerase Inhibitor Sofosbuvir. Current Medicinal Chemistry. 2013;20(30):3733-42. PubMed PMID: WOS:000323604600004.
176.	Sevastianova K, Dean J, Bannan C, Coghlan M, Farrell G, Murray C, et al. NS5A resistance leading to failure of 24-week therapy with sofosbuvir/ledipasvir and ribavirin for the treatment of hepatitis C genotype 1a infection in a HIV-1 co-infected patient. Journal of Clinical Virology. 2016;82:66-9. doi: 10.1016/j.jcv.2016.06.012. PubMed PMID: WOS:000386024900013.
177.	Gane EJ, Stedman CA, Hyland RH, Ding X, Svarovskaia E, Symonds WT, et al. Nucleotide Polymerase Inhibitor Sofosbuvir plus Ribavirin for Hepatitis C. New England Journal of Medicine. 2013;368(1):34-44. doi: 10.1056/NEJMoa1208953. PubMed PMID: WOS:000312930600003.
178.	Salman AG. Ocular Surface Changes With Sofosbuvir in Egyptian Patients With Hepatitis C Virus Infection. Cornea. 2016;35(3):323-8. doi: 10.1097/ico.0000000000000736. PubMed PMID: WOS:000371386400007.
179.	Stedman CAM, Hyland RH, Ding X, Pang PS, McHutchison JG, Gane EJ. Once daily ledipasvir/sofosbuvir fixed-dose combination with ribavirin in patients with inherited bleeding disorders and hepatitis C genotype 1 infection. Haemophilia. 2016;22(2):214-7. doi: 10.1111/hae.12791. PubMed PMID: WOS:000374484400017.
180.	Kowdley KV, Nelson DR, Lalezari JP, Box T, Gitlin N, Poleynard G, et al. On-treatment HCV RNA as a predictor of sustained virological response in HCV genotype 3-infected patients treated with daclatasvir and sofosbuvir. Liver International. 2016;36(11):1611-8. doi: 10.1111/liv.13165. PubMed PMID: WOS:000385863400008.
181.	Hagiwara S, Nishida N, Watanabe T, Sakurai T, Ida H, Minami Y, et al. Outcome of Combination Therapy with Sofosbuvir and Ledipasvir for Chronic Type C Liver Disease. Oncology. 2017;92:3-9. doi: 10.1159/000451010. PubMed PMID: WOS:000395367000002.
182.	Tambourine BM, Sadeghi A, Yang JN, Stockl KM, Lew HC, Tran JN, et al. Patient Characteristics and Prescribing Patterns Associated with Sofosbuvir Treatment for Chronic HCV Infection in a Commercially Insured Population. American Health and Drug Benefits. 2016;9(2). PubMed PMID: WOS:000383351200002.
183.	Henry L, Younossi Z. Patient-reported and economic outcomes related to sofosbuvir and ledipasvir treatment for chronic hepatitis C. Expert Review of Pharmacoeconomics & Outcomes Research. 2016;16(6):659-65. doi: 10.1080/14737167.2016.1244007. PubMed PMID: WOS:000390683900004.
184.	Younossi ZM, Stepanova M, Zeuzem S, Dusheiko G, Esteban R, Hezode C, et al. Patient-reported outcomes assessment in chronic hepatitis C treated with sofosbuvir and ribavirin: The VALENCE study. Journal of Hepatology. 2014;61(2):228-34. doi: 10.1016/j.jhep.2014.04.003. PubMed PMID: WOS:000339775700010.
185.	Younossi ZM, Stepanova M, Chan HLY, Lee MH, Yu ML, Dan YY, et al. Patient-reported Outcomes in Asian Patients With Chronic Hepatitis C Treated With Ledipasvir and Sofosbuvir. Medicine. 2016;95(9). doi: 10.1097/md.0000000000002702. PubMed PMID: WOS:000375208900052.
186.	Younossi ZM, Stepanova M, Nader F, Jacobson IM, Gane E, Nelson D, et al. Patient-Reported Outcomes in Chronic Hepatitis C Patients With Cirrhosis Treated With Sofosbuvir-Containing Regimens. Hepatology. 2014;59(6):2161-9. doi: 10.1002/hep.27161. PubMed PMID: WOS:000337567100017.
187.	Stepanova M, Nader F, Cure S, Bourhis F, Hunt S, Younossi ZM. Patients' preferences and health utility assessment with SF-6D and EQ-5D in patients with chronic hepatitis C treated with sofosbuvir regimens. Alimentary Pharmacology & Therapeutics. 2014;40(6):676-85. doi: 10.1111/apt.12880. PubMed PMID: WOS:000340559900009.
188.	Cornella SL, Stine JG, Kelly V, Caldwell SH, Shah NL. Persistence of mixed cryoglobulinemia despite cure of hepatitis C with new oral antiviral therapy including direct-acting antiviral sofosbuvir: A case series. Postgraduate Medicine. 2015;127(4):413-7. doi: 10.1080/00325481.2015.1021660. PubMed PMID: WOS:000361333000011.
189.	Xu BB, Lin XZ, Ye Y, Zheng L. Pharmacokinetic Profile of the Hepatitis C Virus NS5B Polymerase Inhibitor Sofosbuvir in Rats. Latin American Journal of Pharmacy. 2016;35(7):1567-72. PubMed PMID: WOS:000388285200011.
190.	Desnoyer A, Pospai D, Le MP, Gervais A, Heurgue-Berlot A, Laradi A, et al. Pharmacokinetics, safety and efficacy of a full dose sofosbuvir-based regimen given daily in hemodialysis patients with chronic hepatitis C. Journal of Hepatology. 2016;65(1):40-7. doi: 10.1016/j.jhep.2016.02.044. PubMed PMID: WOS:000378053100009.
191.	Kao JH, Chien RN, Chang TT, Peng CY, Hu TH, Lo GH, et al. A phase 3b study of sofosbuvir plus ribavirin in Taiwanese patients with chronic genotype 2 hepatitis C virus infection. Liver International. 2016;36(8):1101-7. doi: 10.1111/liv.13082. PubMed PMID: WOS:000380038800005.
192.	Ahn SH, Lim YS, Lee KS, Paik SW, Lee YJ, Jeong SH, et al. A phase 3b study of sofosbuvir plus ribavirin in treatment-naive and treatment-experienced Korean patients chronically infected with genotype 2 hepatitis C virus. Journal of Viral Hepatitis. 2016;23(5):358-65. doi: 10.1111/jvh.12499. PubMed PMID: WOS:000374859700005.
193.	Lim YS, Ahn SH, Lee KS, Paik SW, Lee YJ, Jeong SH, et al. A phase IIIb study of ledipasvir/sofosbuvir fixed-dose combination tablet in treatment-na < ve and treatment-experienced Korean patients chronically infected with genotype 1 hepatitis C virus. Hepatology International. 2016;10(6):947-55. doi: 10.1007/s12072-016-9726-5. PubMed PMID: WOS:000387235900013.
194.	Patel N, Nasiri M, Koroglu A, Amin R, McGuey L, McNutt LA, et al. Prevalence of Drug-Drug Interactions upon Addition of Simeprevir- or Sofosbuvir-Containing Treatment to Medication Profiles of Patients with HIV and Hepatitis C Coinfection. Aids Research and Human Retroviruses. 2015;31(2):189-97. doi: 10.1089/aid.2014.0215. PubMed PMID: WOS:000349315100007.
195.	Malespin M, Benyashvili T, Uprichard SL, Perelson AS, Dahari H, Cotler SJ. Prevalence of end of treatment RNA-positive/sustained viral response in HCV patients treated with sofosbuvir combination therapies. Therapeutic Advances in Gastroenterology. 2017;10(1):68-73. doi: 10.1177/1756283x16672392. PubMed PMID: WOS:000393854600007.
196.	Sarrazin C, Dvory-Sobol H, Svarovskaia ES, Doehle BP, Pang PS, Chuang SM, et al. Prevalence of Resistance-Associated Substitutions in HCV NS5A, NS5B, or NS3 and Outcomes of Treatment With Ledipasvir and Sofosbuvir. Gastroenterology. 2016;151(3):501-+. doi: 10.1053/j.gastro.2016.06.002. PubMed PMID: WOS:000382230000027.
197.	Reviriego C. PSI-7977 Treatment of Hepatitis C Virus Infection RNA-Directed RNA Polymerase (NS5B) Inhibitor. Drugs of the Future. 2012;37(3):175-82. doi: 10.1358/dof.2012.37.3.1769798. PubMed PMID: WOS:000307112400003.
198.	Younossi ZM, Stepanova M, Omata M, Mizokami M, Walters M, Hunt S. Quality of life of Japanese patients with chronic hepatitis C treated with ledipasvir and sofosbuvir. Medicine. 2016;95(33). doi: 10.1097/md.0000000000004243. PubMed PMID: WOS:000382251100005.
199.	Rezk MR, Bendas ER, Basalious EB, Karim IA. Quantification of of sofosbuvir and ledipasvir in human plasma by UPLC-MS/MS method: Application to fasting and fed bioequivalence studies. Journal of Chromatography B-Analytical Technologies in the Biomedical and Life Sciences. 2016;1028:63-70. doi: 10.1016/j.jchromb.2016.06.004. PubMed PMID: WOS:000380593600009.
200.	Bahrami MT, Mohammadi B, Miraghaei S, Babaei A, Ghaheri M, Bahrami G. Quantification of sofosbuvir in human serum by liquid chromatography with negative ionization mass spectrometry using the parent peak and its source-induced fragment: Application to a bioequivalence study. Journal of Separation Science. 2016;39(14):2702-9. doi: 10.1002/jssc.201501375. PubMed PMID: WOS:000380728700005.
201.	Qu LH, Wang WJ, Zeng DB, Lu YX, Yin Z. Quantitative performance of online SPE-LC coupled to Q-Exactive for the analysis of sofosbuvir in human plasma. Rsc Advances. 2015;5(119):98269-77. doi: 10.1039/c5ra20233g. PubMed PMID: WOS:000365403000047.
202.	Elkady EF, Aboelwafa MA. A Rapid and Optimized LC-MS/MS Method for the Simultaneous Extraction and Determination of Sofosbuvir and Ledipasvir in Human Plasma. Journal of Aoac International. 2016;99(5):1252-9. doi: 10.5740/jaoacint.16-0021. PubMed PMID: WOS:000383218500017.
203.	Tapper EB, Bacon BR, Curry MP, Dieterich DT, Flamm SL, Guest LE, et al. Real-world effectiveness for 12 weeks of ledipasvir-sofosbuvir for genotype 1 hepatitis C: the Trio Health study. Journal of Viral Hepatitis. 2017;24(1):22-7. doi: 10.1111/jvh.12611. PubMed PMID: WOS:000391035200004.
204.	Backus LI, Belperio PS, Shahoumian TA, Loomis TP, Mole LA. Real-World Effectiveness of Ledipasvir/Sofosbuvir in 4,365 Treatment-Naive, Genotype 1 Hepatitis C-Infected Patients. Hepatology. 2016;64(2):405-14. doi: 10.1002/hep.28625. PubMed PMID: WOS:000380034500013.
205.	Younossi ZM, Park H, Gordon SC, Ferguson JR, Ahmed A, Dieterich D, et al. Real-World Outcomes of Ledipasvir/Sofosbuvir in Treatment-Naive Patients With Hepatitis C. American Journal of Managed Care. 2016;22(6):SP205-SP11. PubMed PMID: WOS:000376178900006.
206.	Del Bello D, Cha A, Sorbera M, Bichoupan K, Levine C, Doyle E, et al. Real-World Sustained Virologic Response Rates of Sofosbuvir-Containing Regimens in Patients Coinfected With Hepatitis C and HIV. Clinical Infectious Diseases. 2016;62(12):1497-504. doi: 10.1093/cid/ciw119. PubMed PMID: WOS:000378434900005.
207.	Mahmood S, Gul A, Saif T. Regression of hepatocellular carcinoma after treatment with Sofosbuvir - A case report. Journal of the Pakistan Medical Association. 2016;66(11):1507-9. PubMed PMID: WOS:000388620900037.
208.	Llaneras J, Castells L, Santos B, Crespo M, Puig T, Esteban JI, et al. Removal from liver transplantation list of a hepatitis C virus-HIV co-infected patient after successful treatment with sofosbuvir and daclatasvir. Transplant Infectious Disease. 2016;18(3):442-5. doi: 10.1111/tid.12538. PubMed PMID: WOS:000378721400015.
209.	Mizokami M, Dvory-Sobol H, Izumi N, Nishiguchi S, Doehle B, Svarovskaia ES, et al. Resistance Analyses of Japanese Hepatitis C-Infected Patients Receiving Sofosbuvir or Ledipasvir/Sofosbuvir Containing Regimens in Phase 3 Studies. Journal of Viral Hepatitis. 2016;23(10):780-8. doi: 10.1111/jvh.12549. PubMed PMID: WOS:000384625400004.
210.	Barua S, Greenwald R, Grebely J, Dore GJ, Swan T, Taylor LE. Restrictions for Medicaid Reimbursement of Sofosbuvir for the Treatment of Hepatitis C Virus Infection in the United States. Annals of Internal Medicine. 2015;163(3):215-+. doi: 10.7326/m15-0406. PubMed PMID: WOS:000359251100010.
211.	Akuta N, Sezaki H, Suzuki F, Fujiyama S, Kawamura Y, Hosaka T, et al. Retreatment efficacy and predictors of ledipasvir plus sofosbuvir to HCV genotype 1 in Japan. Journal of Medical Virology. 2017;89(2):284-90. doi: 10.1002/jmv.24617. PubMed PMID: WOS:000389316800012.
212.	Hezode C, Chevaliez S, Scoazec G, Soulier A, Varaut A, Bouvier-Alias M, et al. Retreatment With Sofosbuvir and Simeprevir of Patients With Hepatitis C Virus Genotype 1 or 4 Who Previously Failed a Daclatasvir-Containing Regimen. Hepatology. 2016;63(6):1809-16. doi: 10.1002/hep.28491. PubMed PMID: WOS:000376361800011.
213.	Younossi ZM, Stepanova M, Sulkowski M, Foster GR, Reau N, Mangia A, et al. Ribavirin-Free Regimen With Sofosbuvir and Velpatasvir Is Associated With High Efficacy and Improvement of Patient-Reported Outcomes in Patients With Genotypes 2 and 3 Chronic Hepatitis C: Results From Astral-2 and-3 Clinical Trials. Clinical Infectious Diseases. 2016;63(8):1042-8. doi: 10.1093/cid/ciw496. PubMed PMID: WOS…
214.	Ramirez S, Mikkelsen LS, Gottwein JM, Bukh J. Robust HCV Genotype 3a Infectious Cell Culture System Permits Identification of Escape Variants With Resistance to Sofosbuvir. Gastroenterology. 2016;151(5):973-+. doi: 10.1053/j.gastro.2016.07.013. PubMed PMID: WOS:000390954600036.
215.	Zaman B, Siddique F, Hassan W. RP-HPLC Method for Simultaneous Determination of Sofosbuvir and Ledipasvir in Tablet Dosage Form and Its Application to In Vitro Dissolution Studies. Chromatographia. 2016;79(23-24):1605-13. doi: 10.1007/s10337-016-3179-9. PubMed PMID: WOS:000388961600005.
216.	Pol S, Bourliere M, Lucier S, Hezode C, Dorival C, Larrey D, et al. Safety and efficacy of daclatasvir-sofosbuvir in HCV genotype 1-mono-infected patients. Journal of Hepatology. 2017;66(1):39-47. doi: 10.1016/j.jhep.2016.08.021. PubMed PMID: WOS:000390642900006.
217.	Simon TG, Kim AY, Stamm LM, Liu L, Mo HM, Doehle B, et al. The safety and efficacy of ledipasvir/sofosbuvir for the treatment of a nosocomial outbreak of HCV in patients with significant cardiovascular disease. Antiviral Therapy. 2016;21(3):185-94. doi: 10.3851/imp2997. PubMed PMID: WOS:000389745600001.
218.	Saab S, Park SH, Mizokami M, Omata M, Mangia A, Eggleton E, et al. Safety and Efficacy of Ledipasvir/Sofosbuvir for the Treatment of Genotype 1 Hepatitis C in Subjects Aged 65 Years or Older. Hepatology. 2016;63(4):1112-9. doi: 10.1002/hep.28425. PubMed PMID: WOS:000374736300010.
219.	Wilder JM, Jeffers LJ, Ravendhran N, Shiffman ML, Poulos J, Sulkowski MS, et al. Safety and Efficacy of Ledipasvir-Sofosbuvir in Black Patients With Hepatitis C Virus Infection: A Retrospective Analysis of Phase 3 Data. Hepatology. 2016;63(2):437-44. doi: 10.1002/hep.28334. PubMed PMID: WOS:000373296800002.
220.	Modi AA, Nazario H, Trotter JF, Gautam M, Weinstein J, Mantry P, et al. Safety and efficacy of simeprevir plus sofosbuvir with or without ribavirin in patients with decompensated genotype 1 hepatitis C cirrhosis. Liver Transplantation. 2016;22(3):281-6. doi: 10.1002/lt.24324. PubMed PMID: WOS:000371435600002.
221.	Saxena V, Nyberg L, Pauly M, Dasgupta A, Nyberg A, Piasecki B, et al. Safety and Efficacy of Simeprevir/Sofosbuvir in Hepatitis C-Infected Patients With Compensated and Decompensated Cirrhosis. Hepatology. 2015;62(3):715-25. doi: 10.1002/hep.27922. PubMed PMID: WOS:000360375100010.
222.	Saxena V, Koraishy FM, Sise ME, Lim JK, Schmidt M, Chung RT, et al. Safety and efficacy of sofosbuvir-containing regimens in hepatitis C-infected patients with impaired renal function. Liver International. 2016;36(6):807-16. doi: 10.1111/liv.13102. PubMed PMID: WOS:000379085000007.
223.	Alqahtani SA, Afdhal N, Zeuzem S, Gordon SC, Mangia A, Kwo P, et al. Safety and tolerability of ledipasvir/sofosbuvir with and without ribavirin in patients with chronic hepatitis C virus genotype 1 infection: Analysis of phase III ION trials. Hepatology. 2015;62(1):25-30. doi: 10.1002/hep.27890. PubMed PMID: WOS:000356864800008.
224.	Dabbous HM, Montasser IF, Sakr MA, Refai R, Sayam M, Abdelmonem A, et al. Safety, Efficacy, and Tolerability of Sofosbuvir and Ribavirin in Management of Recurrent Hepatitis C Virus Genotype 4 After Living Donor Liver Transplant in Egypt: What Have We Learned so far? Hepatitis Monthly. 2016;16(5). doi: 10.5812/hepatmon.35339. PubMed PMID: WOS:000378146700004.
225.	Nishida N, Kono M, Minami T, Chishina H, Arizumi T, Takita M, et al. Safety, Tolerability, and Efficacy of Sofosbuvir Plus Ribavirin in Elderly Patients Infected with Hepatitis C Virus Genotype 2. Digestive Diseases. 2016;34(6):632-9. doi: 10.1159/000448824. PubMed PMID: WOS:000385910100004.
226.	Syal G, Heldenbrand SD, Duarte-Rojo A. Seizures as a Potential Complication of Treatment With Simeprevir and Sofosbuvir. American Journal of Therapeutics. 2016;23(2):E570-E1. doi: 10.1097/mjt.0000000000000188. PubMed PMID: WOS:000372176400030.
227.	Rower JE, Meissner EG, Jimmerson LC, Osinusi A, Sims Z, Petersen T, et al. Serum and cellular ribavirin pharmacokinetic and concentration-effect analysis in HCV patients receiving sofosbuvir plus ribavirin. Journal of Antimicrobial Chemotherapy. 2015;70(8):2322-9. doi: 10.1093/jac/dkv122. PubMed PMID: WOS:000359723600024.
228.	Renard S, Borentain P, Salaun E, Benhaourech S, Maille B, Darque A, et al. Severe Pulmonary Arterial Hypertension in Patients Treated for Hepatitis C With Sofosbuvir. Chest. 2016;149(3):E69-E73. doi: 10.1016/j.chest.2015.09.018. PubMed PMID: WOS:000371474200002.
229.	Pillai AA, Wedd J, Norvell JP, Parekh S, Cheng N, Young N, et al. Simeprevir and Sofosbuvir (SMV-SOF) for 12 Weeks for the Treatment of Chronic Hepatitis C Genotype 1 Infection: A Real World (Transplant) Hepatology Practice Experience. American Journal of Gastroenterology. 2016;111(2):250-60. doi: 10.1038/ajg.2015.422. PubMed PMID: WOS:000375399500022.
230.	Papadopoulos N, Deutsch M, Georgalas A, Poulakidas H, Karnesis L. Simeprevir and Sofosbuvir Combination Treatment in a Patient with HCV Cirrhosis and HbS Beta 0-Thalassemia: Efficacy and Safety despite Baseline Hyperbilirubinemia. Case Reports in Hematology. 2016. doi: 10.1155/2016/7635128. PubMed PMID: WOS:000378077500001.
231.	Crittenden NE, Buchanan LA, Pinkston CM, Cave B, Barve A, Marsano L, et al. Simeprevir and Sofosbuvir With or Without Ribavirin to Treat Recurrent Genotype 1 Hepatitis C Virus Infection After Orthotopic Liver Transplantation. Liver Transplantation. 2016;22(5):635-43. doi: 10.1002/lt.24422. PubMed PMID: WOS:000375155700009.
232.	Buti M, Calleja JL, Lens S, Diago M, Ortega E, Crespo J, et al. Simeprevir in combination with sofosbuvir in treatment-naive and -experienced patients with hepatitis C virus genotype 4 infection: a Phase III, open-label, single-arm study (PLUTO). Alimentary Pharmacology & Therapeutics. 2017;45(3):468-75. doi: 10.1111/apt.13883. PubMed PMID: WOS:000392537000009.
233.	Kwo P, Gitlin N, Nahass R, Bernstein D, Etzkorn K, Rojter S, et al. Simeprevir Plus Sofosbuvir (12 and 8 Weeks) in Hepatitis C Virus Genotype 1-Infected Patients Without Cirrhosis: OPTIMIST-1, a Phase 3, Randomized Study. Hepatology. 2016;64(2):370-80. doi: 10.1002/hep.28467. PubMed PMID: WOS:000380034500010.
234.	El Raziky M, Gamil M, Ashour MK, Sameea EA, Doss W, Hamada Y, et al. Simeprevir plus sofosbuvir for eight or 12 weeks in treatment-naive and treatment-experienced hepatitis C virus genotype 4 patients with or without cirrhosis. Journal of Viral Hepatitis. 2017;24(2):102-10. doi: 10.1111/jvh.12625. PubMed PMID: WOS:000393867500002.
235.	Lawitz E, Matusow G, DeJesus E, Yoshida EM, Felizarta F, Ghalib R, et al. Simeprevir Plus Sofosbuvir in Patients With Chronic Hepatitis C Virus Genotype 1 Infection and Cirrhosis: A Phase 3 Study (OPTIMIST-2). Hepatology. 2016;64(2):360-9. doi: 10.1002/hep.28422. PubMed PMID: WOS:000380034500009.
236.	Lawitz E, Sulkowski MS, Ghalib R, Rodriguez-Torres M, Younossi ZM, Corregidor A, et al. Simeprevir plus sofosbuvir, with or without ribavirin, to treat chronic infection with hepatitis C virus genotype 1 in non-responders to pegylated interferon and ribavirin and treatment-naive patients: the COSMOS randomised study. Lancet. 2014;384(9956):1756-65. doi: 10.1016/s0140-6736(14)61036-9. PubMed PMID:…
237.	Pan CW, Chen YP, Chen WL, Zhou GY, Jin LX, Zheng Y, et al. Simultaneous determination of ledipasvir, sofosbuvir and its metabolite in rat plasma by UPLC-MS/MS and its application to a pharmacokinetic study. Journal of Chromatography B-Analytical Technologies in the Biomedical and Life Sciences. 2016;1008:255-9. doi: 10.1016/j.jchromb.2015.11.056. PubMed PMID: WOS:000368205500035.
238.	Rodriguez-Torres M, Lawitz E, Kowdley KV, Nelson DR, DeJesus E, McHutchison JG, et al. Sofosbuvir (GS-7977) plus peginterferon/ribavirin in treatment-naive patients with HCV genotype 1: A randomized, 28-day, dose-ranging trial. Journal of Hepatology. 2013;58(4):663-8. PubMed PMID: WOS:000317375600005.
239.	Rodriguez-Torres M. Sofosbuvir (GS-7977), a pan-genotype, direct-acting antiviral for hepatitis C virus infection. Expert Review of Anti-Infective Therapy. 2013;11(12):1269-79. doi: 10.1586/14787210.2013.855126. PubMed PMID: WOS:000326890100007.
240.	Lam B, Henry L, Younossi Z. Sofosbuvir (Sovaldi) for the treatment of hepatitis C. Expert Review of Clinical Pharmacology. 2014;7(5):555-66. doi: 10.1586/17512433.2014.928196. PubMed PMID: WOS:000350021900003.
241.	Fontana RJ, Hughes EA, Bifano M, Appelman H, Dimitrova D, Hindes R, et al. Sofosbuvir and Daclatasvir Combination Therapy in a Liver Transplant Recipient With Severe Recurrent Cholestatic Hepatitis C. American Journal of Transplantation. 2013;13(6):1601-5. doi: 10.1111/ajt.12209. PubMed PMID: WOS:000319706900028.
242.	Hachicha M, Botta-Fridlund D. Sofosbuvir and daclatasvir combination therapy in hemodialysis patient with liver transplantation. Nephrologie & Therapeutique. 2016;12(7):536-8. doi: 10.1016/j.nephro.2016.05.010. PubMed PMID: WOS:000391157500008.
243.	Castells L, Llaneras J, Campos-Varela I, Bilbao I, Crespo M, Len O, et al. Sofosbuvir and Daclatasvir in Mono- and HIV-coinfected Patients with Recurrent Hepatitis C After Liver Transplant. Annals of Hepatology. 2017;16(1):86-93. doi: 10.5604/16652681.1226819. PubMed PMID: WOS:000397078000013.
244.	Lawitz E, Poordad FF, Pang PS, Hyland RH, Ding X, Mo HM, et al. Sofosbuvir and ledipasvir fixed-dose combination with and without ribavirin in treatment-naive and previously treated patients with genotype 1 hepatitis C virus infection (LONESTAR): an open-label, randomised, phase 2 trial. Lancet. 2014;383(9916):515-23. doi: 10.1016/s0140-6736(13)62121-2. PubMed PMID: WOS:000331136400027.
245.	Ingiliz P, Christensen S, Kimhofer T, Hueppe D, Lutz T, Schewe K, et al. Sofosbuvir and Ledipasvir for 8 Weeks for the Treatment of Chronic Hepatitis C Virus (HCV) Infection in HCV-Monoinfected and HIV-HCV-Coinfected Individuals: Results From the German Hepatitis C Cohort (GECCO-01). Clinical Infectious Diseases. 2016;63(10):1320-4. doi: 10.1093/cid/ciw567. PubMed PMID: WOS:000388554500014.
246.	Younossi ZM, Stepanova M, Sulkowski M, Naggie S, Henry L, Hunt S. Sofosbuvir and ledipasvir improve patient-reported outcomes in patients co-infected with hepatitis C and human immunodeficiency virus. Journal of Viral Hepatitis. 2016;23(11):857-65. doi: 10.1111/jvh.12554. PubMed PMID: WOS:000387121500004.
247.	Vionnet J, Pascual M, Chtioui H, Giostra E, Majno PE, Decosterd LA, et al. Sofosbuvir and ribavirin before liver re-transplantation for graft failure due to recurrent hepatitis C: a case report. Bmc Gastroenterology. 2015;15. doi: 10.1186/s12876-015-0259-5. PubMed PMID: WOS:000351987900001.
248.	Martinello M, Gane E, Hellard M, Sasadeusz J, Shaw D, Petoumenos K, et al. Sofosbuvir and Ribavirin for 6 Weeks Is Not Effective Among People With Recent Hepatitis C Virus Infection: The DARE-C II Study. Hepatology. 2016;64(6):1911-21. doi: 10.1002/hep.28844. PubMed PMID: WOS:000393900200050.
249.	Osinusi A, Meissner EG, Lee YJ, Bon D, Heytens L, Nelson A, et al. Sofosbuvir and Ribavirin for Hepatitis C Genotype 1 in Patients With Unfavorable Treatment Characteristics A Randomized Clinical Trial. Jama-Journal of the American Medical Association. 2013;310(8):804-11. doi: 10.1001/jama.2013.109309. PubMed PMID: WOS:000323561400020.
250.	Sulkowski MS, Naggie S, Lalezari J, Fessel WJ, Mounzer K, Shuhart M, et al. Sofosbuvir and Ribavirin for Hepatitis C in Patients With HIV Coinfection. Jama-Journal of the American Medical Association. 2014;312(4):353-61. doi: 10.1001/jama.2014.7734. PubMed PMID: WOS:000339257800022.
251.	Younossi ZM, Stepanova M, Sulkowski M, Naggie S, Puoti M, Orkin C, et al. Sofosbuvir and Ribavirin for Treatment of Chronic Hepatitis C in Patients Coinfected With Hepatitis C Virus and HIV: The Impact on Patient-Reported Outcomes. Journal of Infectious Diseases. 2015;212(3):367-77. doi: 10.1093/infdis/jiv005. PubMed PMID: WOS:000357824300005.
252.	Charlton M, Gane E, Manns MP, Brown RS, Curry MP, Kwo PY, et al. Sofosbuvir and Ribavirin for Treatment of Compensated Recurrent Hepatitis C Virus Infection After Liver Transplantation. Gastroenterology. 2015;148(1):108-17. doi: 10.1053/j.gastro.2014.10.001. PubMed PMID: WOS:000346579500024.
253.	Liu H, Zhang T, Yan Y. Sofosbuvir and ribavirin in acute hepatitis C-infected patient with decompensated cirrhosis. Medicine. 2016;95(49). doi: 10.1097/md.0000000000005555. PubMed PMID: WOS:000390040000056.
254.	Zeuzem S, Dusheiko GM, Salupere R, Mangia A, Flisiak R, Hyland RH, et al. Sofosbuvir and Ribavirin in HCV Genotypes 2 and 3. New England Journal of Medicine. 2014;370(21):1993-2001. doi: 10.1056/NEJMoa1316145. PubMed PMID: WOS:000336125500007.
255.	Curry MP, Forns X, Chung RT, Terrault NA, Brown R, Fenkel JM, et al. Sofosbuvir and Ribavirin Prevent Recurrence of HCV Infection After Liver Transplantation: An Open-Label Study. Gastroenterology. 2015;148(1):100-U519. doi: 10.1053/j.gastro.2014.09.023. PubMed PMID: WOS:000346579500023.
256.	Perumpail RB, Wong RJ, Ha LD, Pham EA, Wang U, Luong H, et al. Sofosbuvir and simeprevir combination therapy in the setting of liver transplantation and hemodialysis. Transplant Infectious Disease. 2015;17(2):275-8. doi: 10.1111/tid.12348. PubMed PMID: WOS:000352219400013.
257.	Issa D, Eghtesad B, Zein NN, Yerian L, Cruise M, Alkhouri N, et al. Sofosbuvir and Simeprevir for the Treatment of Recurrent Hepatitis C with Fibrosing Cholestatic Hepatitis after Liver Transplantation. International Journal of Organ Transplantation Medicine. 2016;7(1):38-45. PubMed PMID: WOS:000369066400005.
258.	Gutierrez JA, Carrion AF, Avalos D, O'Brien C, Martin P, Bhamidimarri KR, et al. Sofosbuvir and simeprevir for treatment of hepatitis C virus infection in liver transplant recipients. Liver Transplantation. 2015;21(6):823-30. doi: 10.1002/lt.24126. PubMed PMID: WOS:000355231400013.
259.	Nazario HE, Ndungu M, Modi AA. Sofosbuvir and simeprevir in hepatitis C genotype 1-patients with end-stage renal disease on haemodialysis or GFR < 30 ml/min. Liver International. 2016;36(6):798-801. doi: 10.1111/liv.13025. PubMed PMID: WOS:000379085000005.
260.	Saab S, Greenberg A, Li E, Bau SN, Durazo F, El-Kabany M, et al. Sofosbuvir and simeprevir is effective for recurrent hepatitis C in liver transplant recipients. Liver International. 2015;35(11):2442-7. doi: 10.1111/liv.12856. PubMed PMID: WOS:000363411900013.
261.	Fischler B, Priftakis P, Sundin M. SOFOSBUVIR AND SIMEPREVIR TREATMENT OF A STEM CELL TRANSPLANTED TEENAGER WITH CHRONIC HEPATITIS C INFECTION. Pediatric Infectious Disease Journal. 2016;35(6):708-10. doi: 10.1097/inf.0000000000001122. PubMed PMID: WOS:000379343700027.
262.	Jackson WE, Hanouneh M, Apfel T, Alkhouri N, John BV, Zervos X, et al. Sofosbuvir and simeprevir without ribavirin effectively treat hepatitis C virus genotype 1 infection after liver transplantation in a two-center experience. Clinical Transplantation. 2016;30(6):709-13. doi: 10.1111/ctr.12738. PubMed PMID: WOS:000379955100009.
263.	Feld JJ, Jacobson IM, Hezode C, Asselah T, Ruane PJ, Gruener N, et al. Sofosbuvir and Velpatasvir for HCV Genotype 1, 2, 4, 5, and 6 Infection. New England Journal of Medicine. 2015;373(27):2599-607. doi: 10.1056/NEJMoa1512610. PubMed PMID: WOS:000367374100005.
264.	Foster GR, Afdhal N, Roberts SK, Brau N, Gane EJ, Pianko S, et al. Sofosbuvir and Velpatasvir for HCV Genotype 2 and 3 Infection. New England Journal of Medicine. 2015;373(27):2608-17. doi: 10.1056/NEJMoa1512612. PubMed PMID: WOS:000367374100006.
265.	Curry MP, O'Leary JG, Bzowej N, Muir AJ, Korenblat KM, Fenkel JM, et al. Sofosbuvir and Velpatasvir for HCV in Patients with Decompensated Cirrhosis. New England Journal of Medicine. 2015;373(27):2618-28. doi: 10.1056/NEJMoa1512614. PubMed PMID: WOS:000367374100007.
266.	Sarwar S, Khan AA. Sofosbuvir based therapy in Hepatitis C patients with and without cirrhosis: Is there difference? Pakistan Journal of Medical Sciences. 2017;33(1):37-41. doi: 10.12669/pjms.331.12163. PubMed PMID: WOS:000396434100009.
267.	Forns X, Charlton M, Denning J, McHutchison JG, Symonds WT, Brainard D, et al. Sofosbuvir Compassionate Use Program for Patients With Severe Recurrent Hepatitis C After Liver Transplantation. Hepatology. 2015;61(5):1485-94. doi: 10.1002/hep.27681. PubMed PMID: WOS:000353233500009.
268.	Rodriguez-Torres M, Gaggar A, Shen G, Kirby B, Svarovskaia E, Brainard D, et al. Sofosbuvir for Chronic Hepatitis C Virus Infection Genotype 1-4 in Patients Coinfected With HIV. Jaids-Journal of Acquired Immune Deficiency Syndromes. 2015;68(5):543-9. PubMed PMID: WOS:000351589500013.
269.	Jacobson IM, Gordon SC, Kowdley KV, Yoshida EM, Rodriguez-Torres M, Sulkowski MS, et al. Sofosbuvir for Hepatitis C Genotype 2 or 3 in Patients without Treatment Options. New England Journal of Medicine. 2013;368(20):1867-77. doi: 10.1056/NEJMoa1214854. PubMed PMID: WOS:000318896200006.
270.	Lawitz E, Mangia A, Wyles D, Rodriguez-Torres M, Hassanein T, Gordon SC, et al. Sofosbuvir for Previously Untreated Chronic Hepatitis C Infection. New England Journal of Medicine. 2013;368(20):1878-87. doi: 10.1056/NEJMoa1214853. PubMed PMID: WOS:000318896200007.
271.	Temesgen Z, Talwani R, Rizza SA. SOFOSBUVIR FOR THE TREATMENT OF CHRONIC HEPATITIS C VIRUS INFECTION. Drugs of Today. 2014;50(6):421-34. doi: 10.1358/dot.2014.50.6.2141371. PubMed PMID: WOS:000338128200003.
272.	Lawitz E, Lalezari JP, Hassanein T, Kowdley KV, Poordad FF, Sheikh AM, et al. Sofosbuvir in combination with peginterferon alfa-2a and ribavirin for non-cirrhotic, treatment-naive patients with genotypes 1, 2, and 3 hepatitis C infection: a randomised, double-blind, phase 2 trial. Lancet Infectious Diseases. 2013;13(5):401-8. doi: 10.1016/s1473-3099(13)70033-1. PubMed PMID: WOS:000319534400022.
273.	Degre D, Serste T, Lasser L, Delwaide J, Starkel P, Laleman W, et al. Sofosbuvir in Combination with Simeprevir plus /- Ribavirin in Genotype 4 Hepatitis C Patients with Advanced Fibrosis or Cirrhosis: A Real-World Experience from Belgium. Plos One. 2017;12(1). doi: 10.1371/journal.pone.0170933. PubMed PMID: WOS:000396176100020.
274.	Abraham GM, Spooner LM. Sofosbuvir in the Treatment of Chronic Hepatitis C: New Dog, New Tricks. Clinical Infectious Diseases. 2014;59(3):411-5. doi: 10.1093/cid/ciu265. PubMed PMID: WOS:000342919700017.
275.	Thi VLD, Debing Y, Wu XF, Rice CM, Neyts J, Moradpour D, et al. Sofosbuvir Inhibits Hepatitis E Virus Replication In Vitro and Results in an Additive Effect When Combined With Ribavirin. Gastroenterology. 2016;150(1):82-+. doi: 10.1053/j.gastro.2015.09.011. PubMed PMID: WOS:000366832800025.
276.	Karmarkar TD, Starner CI, Qiu Y, Tiberg K, Gleason PP. Sofosbuvir Initial Therapy Abandonment and Manufacturer Coupons in a Commercially Insured Population. American Journal of Managed Care. 2016;22(6):SP191-SP7. PubMed PMID: WOS:000376178900004.
277.	Deng G, Ma J, Shen S, Li Q, Peng L, Meng S, et al. Sofosbuvir Monotherapy for Asymptomatic and Noncirrhotic Hepatitis C Infection in a Renal Retransplantation Recipient: A Case Report. Transplantation Proceedings. 2016;48(9):3120-2. doi: 10.1016/j.transproceed.2016.05.003. PubMed PMID: WOS:000389735200072.
278.	Pellicelli AM, Montalbano M, Lionetti R, Durand C, Ferenci P, D'Offizi G, et al. Sofosbuvir plus daclatasvir for post-transplant recurrent hepatitis C: Potent antiviral activity but no clinical benefit if treatment is given late. Digestive and Liver Disease. 2014;46(10):923-7. doi: 10.1016/j.dld.2014.06.004. PubMed PMID: WOS:000341428200011.
279.	Virlogeux V, Choupeaux L, Pradat P, Maynard M, Bailly F, Scholtes C, et al. Sofosbuvir plus daclatasvir with or without ribavirin for chronic hepatitis C infection: Impact of drug concentration on viral load decay. Digestive and Liver Disease. 2016;48(11):1351-6. doi: 10.1016/j.dld.2016.07.014. PubMed PMID: WOS:000386592000015.
280.	Bourliere M, Adhoute X, Ansaldi C, Oules V, Benali S, Portal I, et al. Sofosbuvir plus ledipasvir in combination for the treatment of hepatitis C infection. Expert Review of Gastroenterology & Hepatology. 2015;9(12):1483-94. doi: 10.1586/17474124.2015.1111757. PubMed PMID: WOS:000365347600001.
281.	Kwok RM, Ahn J, Schiano TD, Te HS, Potosky DR, Tierney A, et al. Sofosbuvir Plus Ledispasvir for Recurrent Hepatitis C in Liver Transplant Recipients. Liver Transplantation. 2016;22(11):1536-43. doi: 10.1002/lt.24614. PubMed PMID: WOS:000389076000011.
282.	Pol S, Sulkowski MS, Hassanein T, Gane EJ, Liu L, Mo HM, et al. Sofosbuvir plus pegylated interferon and ribavirin in patients with genotype 1 hepatitis C virus in whom previous therapy with direct-acting antivirals has failed. Hepatology. 2015;62(1):129-34. doi: 10.1002/hep.27836. PubMed PMID: WOS:000356864800019.
283.	Saadoun D, Thibault V, Si Ahmed SN, Alric L, Mallet M, Guillaud C, et al. Sofosbuvir plus ribavirin for hepatitis C virus-associated cryoglobulinaemia vasculitis: VASCUVALDIC study. Annals of the Rheumatic Diseases. 2016;75(10):1777-82. doi: 10.1136/annrheumdis-2015-208339. PubMed PMID: WOS:000384438900017.
284.	Ruane PJ, Ain D, Stryker R, Meshrekey R, Soliman M, Wolfe PR, et al. Sofosbuvir plus ribavirin for the treatment of chronic genotype 4 hepatitis C virus infection in patients of Egyptian ancestry. Journal of Hepatology. 2015;62(5):1040-6. doi: 10.1016/j.jhep.2015.03.003. PubMed PMID: WOS:000353124800011.
285.	Lai CL, Wong VWS, Yuen MF, Yang JC, Knox SJ, Mo H, et al. Sofosbuvir plus ribavirin for the treatment of patients with chronic genotype 1 or 6 hepatitis C virus infection in Hong Kong. Alimentary Pharmacology & Therapeutics. 2016;43(1):96-101. doi: 10.1111/apt.13429. PubMed PMID: WOS:000368188100009.
286.	Doss W, Shiha G, Hassany M, Soliman R, Fouad R, Khairy M, et al. Sofosbuvir plus ribavirin for treating Egyptian patients with hepatitis C genotype 4. Journal of Hepatology. 2015;63(3):581-5. PubMed PMID: WOS:000359721700007.
287.	Molina JM, Orkin C, Iser DM, Zamora FX, Nelson M, Stephan C, et al. Sofosbuvir plus ribavirin for treatment of hepatitis C virus in patients co-infected with HIV (PHOTON-2): a multicentre, open-label, non-randomised, phase 3 study. Lancet. 2015;385(9973):1098-106. doi: 10.1016/s0140-6736(14)62483-1. PubMed PMID: WOS:000351270400027.
288.	Omata M, Nishiguchi S, Ueno Y, Mochizuki H, Izumi N, Ikeda F, et al. Sofosbuvir plus ribavirin in Japanese patients with chronic genotype 2 HCV infection: an open-label, phase 3 trial. Journal of Viral Hepatitis. 2014;21(11):762-8. doi: 10.1111/jvh.12312. PubMed PMID: WOS:000342844900005.
289.	Willemse SB, Baak LC, Kuiken SD, Veer AV, Lettinga KD, van der Meer JTM, et al. Sofosbuvir plus simeprevir for the treatment of HCV genotype 4 patients with advanced fibrosis or compensated cirrhosis is highly efficacious in real life. Journal of Viral Hepatitis. 2016;23(12):950-4. doi: 10.1111/jvh.12567. PubMed PMID: WOS:000388307800001.
290.	Punzalan CS, Barry C, Zacharias I, Rodrigues J, Mehta S, Bozorgzadeh A, et al. Sofosbuvir plus simeprevir treatment of recurrent genotype 1 hepatitis C after liver transplant. Clinical Transplantation. 2015;29(12):1105-11. doi: 10.1111/ctr.12634. PubMed PMID: WOS:000367825400009.
291.	Pianko S, Flamm SL, Shiffman ML, Kumar S, Strasser SI, Dore GJ, et al. Sofosbuvir Plus Velpatasvir Combination Therapy for Treatment-Experienced Patients With Genotype 1 or 3 Hepatitis C Virus Infection A Randomized Trial. Annals of Internal Medicine. 2015;163(11):809-17. doi: 10.7326/m15-1014. PubMed PMID: WOS:000365866500004.
292.	Lawitz E, Poordad F, Brainard DM, Hyland RH, An D, Dvory-Sobol H, et al. Sofosbuvir With Peginterferon-Ribavirin for 12 Weeks in Previously Treated Patients With Hepatitis C Genotype 2 or 3 and Cirrhosis. Hepatology. 2015;61(3):769-75. doi: 10.1002/hep.27567. PubMed PMID: WOS:000350150300009.
293.	Kowdley KV, Lawitz E, Crespo I, Hassanein T, Davis MN, DeMicco M, et al. Sofosbuvir with pegylated interferon alfa-2a and ribavirin for treatment-naive patients with hepatitis C genotype-1 infection (ATOMIC): an open-label, randomised, multicentre phase 2 trial. Lancet. 2013;381(9883):2100-7. doi: 10.1016/s0140-6736(13)60247-0. PubMed PMID: WOS:000320924800032.
294.	Everson GT, Towner WJ, Davis MN, Wyles DL, Nahass RG, Thuluvath PJ, et al. Sofosbuvir With Velpatasvir in Treatment-Naive Noncirrhotic Patients With Genotype 1 to 6 Hepatitis C Virus Infection A Randomized Trial. Annals of Internal Medicine. 2015;163(11):818-+. doi: 10.7326/m15-1000. PubMed PMID: WOS:000365866500005.
295.	Sofosbuvir/Velpatasvir (Epclusa) for Hepatitis C. Medical Letter on Drugs and Therapeutics. 2016;58(1501):107-8. PubMed PMID: WOS:000382271500002.
296.	Younossi ZM, Stepanova M, Feld J, Zeuzem S, Jacobson I, Agarwal K, et al. Sofosbuvir/velpatasvir improves patient-reported outcomes in HCV patients: Results from ASTRAL-1 placebo-controlled trial. Journal of Hepatology. 2016;65(1):33-9. doi: 10.1016/j.jhep.2016.02.042. PubMed PMID: WOS:000378053100008.
297.	Chahine EB, Sucher AJ, Hemstreet BA. Sofosbuvir/Velpatasvir: The First Pangenotypic Direct-Acting Antiviral Combination for Hepatitis C. Annals of Pharmacotherapy. 2017;51(1):44-53. doi: 10.1177/1060028016668897. PubMed PMID: WOS:000390182900007.
298.	Ciancio A. Sofosbuvir: an all-around drug in hepatitis C treatment new era - The first phase. Reviews in Health Care. 2015;6(2):41-52. doi: 10.7175/rhc.v6i2.1164. PubMed PMID: WOS:000358441600002.
299.	Keating GM, Vaidya A. Sofosbuvir: First Global Approval. Drugs. 2014;74(2):273-82. doi: 10.1007/s40265-014-0179-7. PubMed PMID: WOS:000331219000009.
300.	Faisal N, Bilodeau M, Aljudaibi B, Hirsch G, Yoshida EM, Hussaini T, et al. Sofosbuvir-Based Antiviral Therapy Is Highly Effective In Recurrent Hepatitis C in Liver Transplant Recipients: Canadian Multicenter "Real-Life" Experience. Transplantation. 2016;100(5):1059-65. doi: 10.1097/tp.0000000000001126. PubMed PMID: WOS:000377126000020.
301.	D'Ambrosio R, Aghemo A, Rossetti V, Carrinola R, Colombo M. Sofosbuvir-based regimens for the treatment of hepatitis C virus in patients who underwent lung transplant: case series and review of the literature. Liver International. 2016;36(11):1585-9. doi: 10.1111/liv.13203. PubMed PMID: WOS:000385863400004.
302.	Butt AA, Yan P, Shaikh OS, Chung RT, Sherman KE, Study E. Sofosbuvir-based regimens in clinical practice achieve SVR rates closer to clinical trials: results from ERCHIVES. Liver International. 2016;36(5):651-8. doi: 10.1111/liv.13036. PubMed PMID: WOS:000374770600006.
303.	Romagnoli D, Marrazzo A, Ballestri S, Lonardo A, Bertolotti M. Sofosbuvir-based therapy cures hepatitis C virus infection after prior treatment failures in a patient with concurrent lymphoma. Journal of Clinical Virology. 2015;69:74-7. doi: 10.1016/j.jcv.2015.05.023. PubMed PMID: WOS:000358318400017.
304.	Ajlan A, Al-Jedai A, Elsiesy H, Alkortas D, Al-Hamoudi W, Alarieh R, et al. Sofosbuvir-Based Therapy for Genotype 4 HCV Recurrence Post-Liver Transplant Treatment-Experienced Patients. Canadian Journal of Gastroenterology and Hepatology. 2016. doi: 10.1155/2016/2872371. PubMed PMID: WOS:000374847900001.
305.	Singh T, Guirguis J, Anthony S, Rivas J, Hanouneh IA, Alkhouri N. Sofosbuvir-based treatment is safe and effective in patients with chronic hepatitis C infection and end stage renal disease: a case series. Liver International. 2016;36(6):802-6. doi: 10.1111/liv.13078. PubMed PMID: WOS:000379085000006.
306.	Dumortier J, Leroy V, Duvoux C, de Ledinghen V, Francoz C, Houssel-Debry P, et al. Sofosbuvir-based treatment of hepatitis C with severe fibrosis (METAVIR F3/F4) after liver transplantation. Liver Transplantation. 2016;22(10):1367-78. doi: 10.1002/lt.24505. PubMed PMID: WOS:000384812000007.
307.	Liu S, Watcha D, Holodniy M, Goldhaber-Fiebert JD. Sofosbuvir-Based Treatment Regimens for Chronic, Genotype 1 Hepatitis C Virus Infection in US Incarcerated Populations A Cost-Effectiveness Analysis. Annals of Internal Medicine. 2014;161(8):546-U43. doi: 10.7326/m14-0602. PubMed PMID: WOS:000343906800014.
308.	Beck KR, Kim N, Khalili M. Sofosbuvir-Containing Regimens for Chronic Hepatitis C Are Successful in the Safety-Net Population: A Real-World Experience. Digestive Diseases and Sciences. 2016;61(12):3602-8. doi: 10.1007/s10620-016-4340-x. PubMed PMID: WOS:000388227400032.
309.	Cheung EJ, Jedrych JJ, English JC. Sofosbuvir-Induced Erythrodermic Pityriasis Rubra Pilaris-Like Drug Eruption. Journal of Drugs in Dermatology. 2015;14(10):1161-2. PubMed PMID: WOS:000370216900014.
310.	Nebsen M, Elzanfaly ES. Stability-Indicating Method and LC-MS-MS Characterization of Forced Degradation Products of Sofosbuvir. Journal of Chromatographic Science. 2016;54(9):1631-40. doi: 10.1093/chromsci/bmw119. PubMed PMID: WOS:000389139300023.
311.	Wang XJ, You JZ. Study on the thermal decomposition of sofosbuvir. Journal of Analytical and Applied Pyrolysis. 2017;123:376-84. doi: 10.1016/j.jaap.2016.11.003. PubMed PMID: WOS:000394064200039.
312.	Wilson EM, Kattakuzhy S, Sidharthan S, Sims Z, Tang L, McLaughlin M, et al. Successful Retreatment of Chronic HCV Genotype-1 Infection With Ledipasvir and Sofosbuvir After Initial Short Course Therapy With Direct-Acting Antiviral Regimens. Clinical Infectious Diseases. 2016;62(3):280-8. doi: 10.1093/cid/civ874. PubMed PMID: WOS:000370205600006.
313.	Cooper C, Naggie S, Saag M, Yang JC, Stamm LM, Dvory-Sobol H, et al. Successful Re-treatment of Hepatitis C Virus in Patients Coinfected With HIV Who Relapsed After 12 Weeks of Ledipasvir/Sofosbuvir. Clinical Infectious Diseases. 2016;63(4):528-31. doi: 10.1093/cid/ciw349. PubMed PMID: WOS:000383202400015.
314.	Ohta Y, Kanda T, Katsuno T, Yasui S, Haga Y, Sasaki R, et al. Successful sofosbuvir treatment with ribavirin dose reduction for chronic hepatitis C virus genotype 2 infection in a patient with ulcerative colitis: a case report. Bmc Gastroenterology. 2016;16. doi: 10.1186/s12876-016-0480-x. PubMed PMID: WOS:000379398700001.
315.	Grant JL, Hawkins C, Brooks H, Palella FJ, Koppe SWP, Abecassis MM, et al. Successful sofosbuvir-based therapy in HIV/hepatitis C virus coinfected liver transplant recipients with recurrent hepatitis C virus infection. Aids. 2016;30(1):93-8. doi: 10.1097/qad.0000000000000887. PubMed PMID: WOS:000369312900001.
316.	Delabaudiere C, Lavayssiere L, Dorr G, Muscari F, Danjoux M, Sallusto F, et al. Successful treatment of fibrosing cholestatic hepatitis with pegylated interferon, ribavirin and sofosbuvir after a combined kidney-liver transplantation. Transplant International. 2015;28(2):255-8. doi: 10.1111/tri.12428. PubMed PMID: WOS:000350983200019.
317.	Pinana JL, Serra MA, Hernandez-Boluda JC, Navarro D, Calabuig M, Solano C. Successful treatment of hepatitis C virus infection with sofosbuvir and simeprevir in the early phase of an allogeneic stem cell transplant. Transplant Infectious Disease. 2016;18(1):89-92. doi: 10.1111/tid.12474. PubMed PMID: WOS:000370449800011.
318.	Maruyama A, Hussaini T, Partovi N, Erb SR, Azalgara VM, Zalunardo N, et al. Successful Treatment of Hepatitis C with Simeprevir, Sofosbuvir, and Ribavirin in an HIV Coinfected Liver Transplant Patient with Advanced Chronic Kidney Disease. Canadian Journal of Infectious Diseases & Medical Microbiology. 2016. doi: 10.1155/2016/8372835. PubMed PMID: WOS:000374037100001.
319.	Borentain P, Colson P, Dhiver C, Gregoire E, Hardwigsen J, Botta-Fridlund D, et al. Successful treatment with sofosbuvir of fibrosing cholestatic hepatitis C after liver transplantation in an HIV-HCV-coinfected patient. Antiviral Therapy. 2015;20(3):353-6. doi: 10.3851/imp2841. PubMed PMID: WOS:000359909600013.
320.	Chun BK, Du JF, Zhang HR, Chang W, Ross BS, Jiang Y, et al. SYNTHESIS OF STABLE ISOTOPE LABELED ANALOGS OF THE ANTI-HEPATITIS C VIRUS NUCLEOTIDE PRODRUGS PSI-7977 AND PSI-352938. Nucleosides Nucleotides & Nucleic Acids. 2011;30(11):886-96. doi: 10.1080/15257770.2011.614308. PubMed PMID: WOS:000298738200006.
321.	Carlin AF, Aristizabal P, Song QH, Wang H, Paulson MS, Stamm LM, et al. Temporal dynamics of inflammatory cytokines/chemokines during sofosbuvir and ribavirin therapy for genotype 2 and 3 hepatitis C infection. Hepatology. 2015;62(4):1047-58. doi: 10.1002/hep.27971. PubMed PMID: WOS:000362214800011.
322.	Saab S, Jimenez M, Bau S, Goo T, Zhao DF, Durazo F, et al. Treating fibrosing cholestatic hepatitis C with sofosbuvir and ribavirin: a matched analysis. Clinical Transplantation. 2015;29(9):813-9. doi: 10.1111/ctr.12584. PubMed PMID: WOS:000360790300014.
323.	Butt AA, Yan P, Shaikh OS, Chung RT, Sherman KE. Treatment adherence and virological response rates in hepatitis C virus infected persons treated with sofosbuvir-based regimens: results from ERCHIVES. Liver International. 2016;36(9):1275-83. doi: 10.1111/liv.13103. PubMed PMID: WOS:000383569000006.
324.	Shiffman ML, James AM, Long AG, Alexander PC. Treatment of Chronic HCV With Sofosbuvir and Simeprevir in Patients With Cirrhosis and Contraindications to Interferon and/or Ribavirin. American Journal of Gastroenterology. 2015;110(8):1179-85. doi: 10.1038/ajg.2015.218. PubMed PMID: WOS:000362571700012.
325.	Barron J, Xie YQ, Wu SJ, White J, Singer J, Tulsi B, et al. Treatment of Chronic Hepatitis C Infection with Sofosbuvir-Based Regimens in a Commercially Insured Patient Population. American Health and Drug Benefits. 2016;9(6):327-35. PubMed PMID: WOS:000383354700005.
326.	Tacke F, Gunther R, Buggisch P, Klinker H, Schober A, John C, et al. Treatment of HCV genotype 2 with sofosbuvir and ribavirin results in lower sustained virological response rates in real life than expected from clinical trials. Liver International. 2017;37(2):205-11. doi: 10.1111/liv.13206. PubMed PMID: WOS:000393771900006.
327.	Ascha M, Ascha M, Zein NN, Alkhouri N, Eghtesad B, Abu-Elmagd K, et al. Treatment of Recurrent Hepatitis C Genotype-4 Post-Liver Transplantation with Sofosbuvir plus Simeprevir. International Journal of Organ Transplantation Medicine. 2015;6(2):86-90. PubMed PMID: WOS:000362433100005.
328.	Campos-Varela I, Moreno A, Morbey A, Guaraldi G, Hasson H, Bhamidimarri KR, et al. Treatment of severe recurrent hepatitis C after liver transplantation in HIV infected patients using sofosbuvir-based therapy. Alimentary Pharmacology & Therapeutics. 2016;43(12):1319-29. doi: 10.1111/apt.13629. PubMed PMID: WOS:000377225200007.
329.	Boglione L, Pinna SM, Cardellino CS, De Nicolo A, Cusato J, Carcieri C, et al. Treatment with daclatasvir and sofosbuvir for 24 weeks without ribavirin in cirrhotic patients who failed first-generation protease inhibitors. Infection. 2017;45(1):103-6. doi: 10.1007/s15010-016-0962-3. PubMed PMID: WOS:000394298000012.
330.	Younossi ZM, Stepanova M, Marcellin P, Afdhal N, Kowdley KV, Zeuzem S, et al. Treatment with ledipasvir and sofosbuvir improves patient-reported outcomes: Results from the ION-1,-2, and-3 clinical trials. Hepatology. 2015;61(6):1798-808. doi: 10.1002/hep.27724. PubMed PMID: WOS:000354824700008.
331.	Colombo M, Aghemo A, Liu H, Zhang J, Dvory-Sobol H, Hyland R, et al. Treatment With Ledipasvir-Sofosbuvir for 12 or 24 Weeks in Kidney Transplant Recipients With Chronic Hepatitis C Virus Genotype 1 or 4 Infection. Annals of Internal Medicine. 2017;166(2):109-+. doi: 10.7326/m16-1205. PubMed PMID: WOS:000391842600015.
332.	Ariaudo A, Favata F, De Nicolo A, Simiele M, Paglietti L, Boglione L, et al. A UHPLC-MS/MS method for the quantification of direct antiviral agents simeprevir, daclatasvir, ledipasvir, sofosbuvir/GS-331007, dasabuvir, ombitasvir and paritaprevir, together with ritonavir, in human plasma. Journal of Pharmaceutical and Biomedical Analysis. 2016;125:369-75. doi: 10.1016/j.jpba.2016.04.031. PubMed PM…
333.	Patel S, Andres J, Qureshi K. An Unexpected Interaction between Sofosbuvir/Ledipasvir and Atorvastatin and Colchicine Causing Rhabdomyolysis in a Patient with Impaired Renal Function. Case Reports in Medicine. 2016. doi: 10.1155/2016/3191089. PubMed PMID: WOS:000382633100001.
334.	Hundemer GL, Sise ME, Wisocky J, Ufere N, Friedman LS, Corey KE, et al. Use of sofosbuvir-based direct-acting antiviral therapy for hepatitis C viral infection in patients with severe renal insufficiency. Infectious Diseases. 2015;47(12):924-9. doi: 10.3109/23744235.2015.1078908. PubMed PMID: WOS:000361337300014.
335.	Saab S, Jimenez MA, Bau SN, Choi G, Durazo FA, El-Kabany MM, et al. Use of Sofosbuvir-Based Treatment of Chronic Hepatitis C in Liver Transplant Recipients on Hemodialysis. Journal of Clinical Gastroenterology. 2017;51(2):167-73. doi: 10.1097/mcg.0000000000000640. PubMed PMID: WOS:000394381600011.
336.	Rower JE, Jimmerson LC, Chen XH, Zheng JH, Hodara A, Bushman LR, et al. Validation and Application of a Liquid Chromatography-Tandem Mass Spectrometry Method To Determine the Concentrations of Sofosbuvir Anabolites in Cells. Antimicrobial Agents and Chemotherapy. 2015;59(12):7671-9. doi: 10.1128/aac.01693-15. PubMed PMID: WOS:000368337300062.
337.	Osinusi A, Townsend K, Kohli A, Nelson A, Seamon C, Meissner EG, et al. Virologic Response Following Combined Ledipasvir and Sofosbuvir Administration in Patients With HCV Genotype 1 and HIV Co-infection. Jama-Journal of the American Medical Association. 2015;313(12):1232-9. doi: 10.1001/jama.2015.1373. PubMed PMID: WOS:000351435500022.
338.	Hoogeveen RC, Sonnen M, Sankatsing SUC. Visual Hallucinations During Hepatitis C Treatment With Sofosbuvir and Simeprevir A Case Report. Infectious Diseases in Clinical Practice. 2016;24(6):E65-E. PubMed PMID: WOS:000387468200007.
339.	Carey L. What is the role of sofosbuvir in treating hepatitis C infection? Jaapa-Journal of the American Academy of Physician Assistants. 2015;28(2):16-9. doi: 10.1097/01.JAA.0000459818.09661.c0. PubMed PMID: WOS:000357582400009.
340.	Chen GF, Wei L, Chen J, Duan ZP, Dou XG, Xie Q, et al. Will Sofosbuvir/Ledipasvir (Harvoni) Be Cost-Effective and Affordable for Chinese Patients Infected with Hepatitis C Virus? An Economic Analysis Using Real-World Data. Plos One. 2016;11(6). doi: 10.1371/journal.pone.0155934. PubMed PMID: WOS:000377561700010.
341.	Dangi-Garimella S. Will Specialty Oncology Products Follow the Sovaldi Way? American Journal of Managed Care. 2015;21(12):14-6. PubMed PMID: WOS:000373734400003.
